# Supplementary material for: Continuous-Flow Stable Sulfur Isotope Analysis of Organic and Inorganic Compounds by EA-MC-ICPMS
Source: Anal Chem. 2024 May 13;96(21):8510–7. doi: 10.1021/acs.analchem.4c00439 (PMC11140681; doi:10.1021/acs.analchem.4c00439)
Supplement: Supplementary file 2 — ac4c00439_si_002.zip [file ac4c00439_si_002.zip]

Archive with 6 entries (6 files):
- Derivation_of_isotopic_ratios.R
- Derivation_of_isotopic_ratios_for_one_parameter_set.R
- Evaluate_effects_of_parameter_changes.R
- file_for_testing.TXT
- Load_isotopic_data_from_file.R
- Process_isotopic_data.R
