# Supplementary material for: Continuous-Flow Stable Sulfur Isotope Analysis of Organic and Inorganic Compounds by EA-MC-ICPMS
Source: Anal Chem. 2024 May 13;96(21):8510–7. doi: 10.1021/acs.analchem.4c00439 (PMC11140681; doi:10.1021/acs.analchem.4c00439)
Supplement: Supplementary file 2 — ac4c00439_si_002.zip [file ac4c00439_si_002.zip › Derivation_of_isotopic_ratios.R]

################################################################################
#
# < Continuous-flow Stable Sulfur Isotope Analysis
#   of Organic and Inorganic Compounds by EA-MC-ICPMS >
#
# by Axel Horst, Matthias Gehre, Marcus Fahle and Steffen Kümmel
#
# Supporting Information - R-scripts for isotopic ratio calculation
#
# - Function to handle sensitivity test -
#
################################################################################

##############################################################################
### Derivation of isotopic ratios - possibly considering parameter changes  ###
##############################################################################

Derivation_of_isotopic_ratios <- function(file_name,
                                          parameters_used,
                                          parameter_to_vary = NA, # "threshold_ascending_slope"
                                          parameter_to_vary_values = NA #seq(0.001,0.004,by=0.001),
) {
  
  ###########################
  ### Load isotopic data  ###
  ###########################
  
  # Load isotopic data
  list_of_loaded_data <- Load_isotopic_data_from_file(file_name,
                                                      parameters_used$lines_to_skip_in_input_file)
  
  # Incorporate loaded data in input parameter set
  parameters_used <- c(list_of_loaded_data,parameters_used)
  
  # Remove parameter only needed for input file
  parameters_used$lines_to_skip_in_input_file <- NULL
  
  ##############################
  ### Derive isotopic ratios ###
  ##############################
  
  if (is.na(parameter_to_vary) | (length(parameter_to_vary_values)==1)) {
    # If no parameter has been selected, run ratio derivation function without parameter changes
    do.call(Derivation_of_isotopic_ratios_for_one_parameter_set,parameters_used)
    
  } else {
    
    # If parameter has been selected, run ratio derivation function for each parameter value
    for (parameter_value in parameter_to_vary_values) {
      
      # Replace parameter value in parameter list
      parameters_used[[parameter_to_vary]] <- parameter_value
      
      # If "threshold_ascending_slope" should be varied, also change threshold_descending_slope
      if (parameter_to_vary == "threshold_ascending_slope")
        parameters_used[["threshold_descending_slope"]] <- -parameter_value
      
      # Adjust folder in which results should be written into
      parameters_used[["name_of_result_folder"]] <- 
        paste("Results",parameter_to_vary,parameter_value,sep="_")
      
      # Call function
      do.call(Derivation_of_isotopic_ratios_for_one_parameter_set,parameters_used)
    }    
  }
  
  ############################################
  ### Evaluate effect of parameter changes ###
  ############################################
  
  # If sensitivity to parameter changes are investigated, summarize the results
  
  if ((!is.na(parameter_to_vary)) & (length(parameter_to_vary_values)>1)) {
    # Get summaries for results and areas along varied parameter
    Evaluate_effects_of_parameter_changes(pattern_to_recognize_result_folder =  paste("Results",parameter_to_vary,sep="_"),
                                          parameter_altered = parameter_to_vary)
  }
  
}
