# Supplementary material for: Continuous-Flow Stable Sulfur Isotope Analysis of Organic and Inorganic Compounds by EA-MC-ICPMS
Source: Anal Chem. 2024 May 13;96(21):8510–7. doi: 10.1021/acs.analchem.4c00439 (PMC11140681; doi:10.1021/acs.analchem.4c00439)
Supplement: Supplementary file 2 — ac4c00439_si_002.zip [file ac4c00439_si_002.zip › Derivation_of_isotopic_ratios_for_one_parameter_set.R]

################################################################################
#
# < Continuous-flow Stable Sulfur Isotope Analysis
#   of Organic and Inorganic Compounds by EA-MC-ICPMS >
#
# by Axel Horst, Matthias Gehre, Marcus Fahle and Steffen Kümmel
#
# Supporting Information - R-scripts for isotopic ratio calculation
#
# - Function to calculate isotopic ratios -
#  (core function to process the loaded input data)
#
################################################################################

######################################
### Derivation of isotopic ratios  ###
######################################

Derivation_of_isotopic_ratios_for_one_parameter_set <- function(file_stem,
                                                                isotopic_data,
                                                                isotopic_species,
                                                                reference_species = "32S", 
                                                                name_of_result_folder = NA,
                                                                points_considered_to_calculate_slope = 11,
                                                                maximum_gap_in_time_steps_accepted_in_a_slope = 25,
                                                                minimum_duration_of_peak_in_secs = 30,
                                                                points_considered_to_calculate_mean_background = 100,
                                                                method_to_calculate_background = "median", # If not median, mean is used!
                                                                isotopic_species_to_derive_peak_window = "34S",
                                                                threshold_ascending_slope = 0.003,
                                                                threshold_descending_slope = -threshold_ascending_slope # Has to be negative
) {
  
  
  
  ###############################
  ### (1)  Set results folder ###
  ###############################
  
  # Check if result folder is wished for
  if (!is.na(name_of_result_folder)) {
    
    # check if folder already exists and if not so, create it
    if (!dir.exists(name_of_result_folder)) {
      # if so, change to that folder
      dir.create(name_of_result_folder)
    }
    
    # print that results are going to be saved in result folder
    print(paste("Results will be saved in: ",name_of_result_folder))
    
    # save current directory
    original_directory <- getwd()
    
    # change to directory
    setwd(name_of_result_folder)
  }
  
  ####################################
  ### (2) Identify peaks           ###
  ####################################
  
  # Function to calculate the slope of a linear regression
  slope <- function(x, y) cov(x, y) / var(x)
  
  # Calculate the slopes of each column (i.e. species) in the time series
  # the parameter points_considered_to_calculate_slope defines how many values are used to calculate the slope
  isotopic_data_slopes <- rollapply(isotopic_data, points_considered_to_calculate_slope,
                                    function(x) slope(index(x),x),
                                    align="center", coredata=FALSE)
  # Find points were (positive) slopes exceed threshold value for ascending slopes
  # (i.e. ascending slope is steeper than threshold => ascending parts of peaks)
  ascending_part <- which(isotopic_data_slopes[,isotopic_species_to_derive_peak_window] > threshold_ascending_slope)
  
  # Find points were (negative) slopes fall below threshold value for descending slopes
  # (i.e. descending slope is steeper than threshold => descending parts of peaks)
  descending_part <- which(isotopic_data_slopes[,isotopic_species_to_derive_peak_window] < threshold_descending_slope)
  
  # Separate different peaks - where do descending conditions end?
  # It is possible, that due to noise the (negative) slope exceeds threshold_descending_slope for some few time steps,
  # while the signal overall is still falling
  # Only when distance in time steps between two falling parts surpasses maximum_gap_in_time_steps_accepted_in_a_slope
  # then the end of the respective peak is reached (ends defines the index not the time!)
  ends_descending_parts <- descending_part[which(diff(descending_part) > maximum_gap_in_time_steps_accepted_in_a_slope)]
  
  # Last end point has to be added manually, cause no time step to the next peak is calculated
  ends_descending_parts <- c(ends_descending_parts, descending_part[length(descending_part)])
  
  # Do similar steps to find beginning of peaks
  # First peak starts where minimum_slope for the first time, i.e. the first value of ascending_part
  # for the remaining, minimum distance between peaks are considered
  starts_ascending_parts <- c(ascending_part[1],
                              ascending_part[1+which(diff(ascending_part) > maximum_gap_in_time_steps_accepted_in_a_slope)])
  
  # Check and, if necessary, correct unwanted starting / end points
  # When time series is not cut correctly, two unwanted situations might occur
  # 1) Time series starts with falling slope, i.e. the first point is an ending point (with no according start)
  # 2) Time series ends with ascending slope, i.e. the last point is a starting point (with no according end)
  # Both of these special cases have to be removed!
  
  # Case 1 - End point at the beginning of the time series
  if (ends_descending_parts[1] < starts_ascending_parts[1]) 
    ends_descending_parts <- ends_descending_parts[-1]
  
  # Case 2 - starting point at the end of the time series
  if (starts_ascending_parts[length(starts_ascending_parts)] > ends_descending_parts[length(ends_descending_parts)]) 
    starts_ascending_parts <- starts_ascending_parts[-length(starts_ascending_parts)]
  
  # Plot slopes and assigned time frames
  plot(isotopic_data_slopes[,isotopic_species_to_derive_peak_window], ylim=2*c(threshold_descending_slope,threshold_ascending_slope), lwd=0.25)
  abline(v=index(isotopic_data_slopes)[starts_ascending_parts],lty=2, col=rgb(1,.5,.5), lwd=1)
  abline(v=index(isotopic_data_slopes)[ends_descending_parts],lty=2, col=rgb(.5,.5,1), lwd=1)
  
  # Sometimes, there might be starting points without an end (if magnitude of descending slope is too low to be
  # identified) or multiple ends for one peak (if descending slope fluctuates a lot)
  # 
  ## Solution ##
  #
  # Put all start and end points in a vector and sort them
  starts_and_ends_sorted <- sort(c(starts_ascending_parts,ends_descending_parts))
  
  # Wherever two starts appear in a row, the first start has to be deleted!  
  if (any(diff(which(starts_and_ends_sorted %in% starts_ascending_parts))==1))
    starts_ascending_parts <- starts_ascending_parts[-which(diff(which(starts_and_ends_sorted %in% starts_ascending_parts))==1)]
  
  # Wherever two ends appear in a row, the last end has to be deleted!  
  if (any(diff(which(starts_and_ends_sorted %in% ends_descending_parts))==1))
    ends_descending_parts <- ends_descending_parts[-(which(diff(which(starts_and_ends_sorted %in% ends_descending_parts))==1)+1)]
  
  abline(v=index(isotopic_data_slopes)[starts_ascending_parts],lty=2, col="red", lwd=2)
  abline(v=index(isotopic_data_slopes)[ends_descending_parts],lty=2, col="blue", lwd=2)
  
  # Summarize all starting and ending points in one variable <peaks>
  peaks <- rbind(cbind(index(isotopic_data_slopes)[starts_ascending_parts],
                       index(isotopic_data_slopes)[ends_descending_parts]))
  
  # Calculate the duration of the peaks and delete those that are shorter than the minimum duration defined
  # (minimum_duration_of_peak_in_secs)
  duration_of_peaks <- apply(peaks, 1, diff)
  peaks <- peaks[(duration_of_peaks>=minimum_duration_of_peak_in_secs),]
  
  plot(isotopic_data[,isotopic_species_to_derive_peak_window], ylim=c(0,2))
  lines(isotopic_data[,isotopic_species_to_derive_peak_window], col="blue")
  abline(v=peaks,lty=2)
  
  ############################################
  ### (3A) Calculate ratios by integration ###
  ############################################
  
  ## Function to calculate area under the curve while subtracting background level ##
  
  calculate_area_under_curve <- function (start_time,
                                          end_time,
                                          isotopic_time_series) {
    
    ## Get background level ##  
    
    # What is the index of the start time in the time series
    index_of_start_time <- which(index(isotopic_time_series) == start_time)
    
    # Time window to calculate background (do not include start time!)
    # Parameter points_considered_to_calculate_mean_background defines, how many points to consider
    # At the start of the time series, points_considered_to_calculate_mean_background may not be fulfilled
    # in that case, the time window begins at the start of the time series
    time_window_background <- 
      window(isotopic_time_series,
             start = index(isotopic_time_series)[max(c(1,index_of_start_time-points_considered_to_calculate_mean_background))],
             end = index(isotopic_time_series)[index_of_start_time-1])
    
    # Generate a message to notify user in case first background level time window is shorter than other
    if (index_of_start_time-points_considered_to_calculate_mean_background < 0)
      message("The first time window to calculate the background concentration is smaller than the others!
              Please consider to decrease points_considered_to_calculate_mean_background!")
    
    # Background level is mean or median of last points_considered_to_calculate_mean_background values
    if (method_to_calculate_background=="median") {
      background_level <- median(time_window_background)  
    } else {
      background_level <- mean(time_window_background)  
    }
    
    plot(time_window_background)
    abline(h=mean(time_window_background))
    text(index(time_window_background)[1],mean(time_window_background), "Mean", adj = c(-.1, -.1))
    abline(h=median(time_window_background),col="red")
    text(index(time_window_background)[1],median(time_window_background), "Median", adj = c(-.1, -.1), col="red")
    
    ## Get time window of peak and subtract background ##  
    time_window_peak <- 
      window(isotopic_time_series,start = start_time,end = end_time)
    time_window_peak <- time_window_peak - background_level
    
    ## Calculate area under curve (i.e. integrate by trapezoidal approximation) ##  
    area_under_curve <- sum(diff(index(time_window_peak))*rollmean(coredata(time_window_peak),2))
  }
  
  ## Calculate areas under curve for each peak ##
  
  integrated_areas <- data.frame()
  
  for (species in isotopic_species) 
    for (peak_nr in 1:dim(peaks)[1])
      integrated_areas[peak_nr, species] <-   calculate_area_under_curve(start_time = peaks[peak_nr,1],
                                                                         end_time = peaks[peak_nr,2],
                                                                         isotopic_time_series = isotopic_data[,species])
  
  ## Isotopic ratios ## 
  
  # Calculate ratios with regard to reference species
  
  for (species in isotopic_species[isotopic_species!=reference_species]) {
    if (species == isotopic_species[isotopic_species!=reference_species][1])
      isotopic_ratios_areas <- as.data.frame(integrated_areas[,species]/integrated_areas[,reference_species])
    else
      isotopic_ratios_areas <- (cbind (isotopic_ratios_areas, integrated_areas[,species]/integrated_areas[,reference_species]))
  }
  
  names(isotopic_ratios_areas) <- paste(isotopic_species[isotopic_species!=reference_species],reference_species,"Area",sep="_")
  
  ############################################
  ### (3B) Calculate ratios by regression  ###
  ############################################
  
  ## Function to calculate slope of linear regression between two isotopic species ##
  
  calculate_regression_slope <- function (start_time,
                                          end_time,
                                          isotopic_time_series,
                                          species,
                                          plot_graph = TRUE) {
    
    # Get time window of peak#
    # Only core data needed
    time_window_species_one <- 
      coredata(window(isotopic_time_series[,species[1]],start = start_time,end = end_time))
    
    time_window_species_two <- 
      coredata(window(isotopic_time_series[,species[2]],start = start_time,end = end_time))
    
    # Calculate slope as ratio
    # Important: it's dependent on which variable is named first!
    slope_regression <- slope(time_window_species_two,time_window_species_one)
    
    # Plot #
    if (plot_graph)
      plot(time_window_species_two,time_window_species_one,
           xlab=species[2], ylab=species[1], pch=16, main=slope_regression, cex=0.6,
           sub=paste("R² =", cor(coredata(time_window_species_two),coredata(time_window_species_one))^2))
    
    return(slope_regression)
  }
  
  ## Calculate ratios based on regression ##
  
  isotopic_ratios_regression <- data.frame()
  
  for (species in isotopic_species[isotopic_species!=reference_species]) {
    
    # Create file with regression plots
    pdf(file=paste(file_stem,"_regression_", species,".pdf",sep=""), width=25, height=10, pointsize=30)
    
    # Divide plot into subplots (maximum of 5 subplots on one page)
    if (dim(peaks)[1]<5) {
      par(mfrow=c(1,dim(peaks)[1]))
    } else {
      par(mfrow=c(1,5))  
    }
    
    for (peak_nr in 1:dim(peaks)[1])
      isotopic_ratios_regression[peak_nr, paste(species,reference_species,sep="_")] <-
        calculate_regression_slope(start_time = peaks[peak_nr,1],
                                   end_time = peaks[peak_nr,2],
                                   isotopic_time_series = isotopic_data,
                                   species = c(species,reference_species))
    # close plot file
    dev.off()
  }
  
  names(isotopic_ratios_regression) <- paste(isotopic_species[isotopic_species!=reference_species],reference_species,"Regression",sep="_")
  
  ############################################
  ### (4) Results table                    ###
  ############################################
  
  # Add data together # 
  results <- cbind(isotopic_ratios_areas,isotopic_ratios_regression)
  
  # Reorder to have same ratios next to each other #
  results <- results[sort(names(results))]
  
  # Add some statistics below #
  results <- rbind(results,
                   apply(results, 2, mean),
                   apply(results, 2, sd))
  
  # Rename rows #
  rownames(results) <- c(paste("Peak",1:dim(peaks)[1],sep="_"),"Mean","Standard Deviation")
  
  # Save results #
  
  # Write results to dat file #
  write.table(results, file=paste(file_stem,"_results.dat",sep=""), sep="\t", quote = FALSE)
  
  # Also write areas
  write.table(integrated_areas, file=paste(file_stem,"_areas.dat",sep=""), sep="\t", quote = FALSE, row.names = FALSE)
  
  
  ############################################
  ### (5) Plots                            ###
  ############################################
  
  # Function to plot isotopic data with determined peaks #
  
  plot_data <- function(time_series_to_plot,
                        file_extension,
                        ylabel) {
    
    pdf(file=paste(file_stem,file_extension,".pdf",sep=""), width=20, height=12, pointsize=30)
    
    plot(time_series_to_plot,plot.type = "single",  col=terrain.colors(dim(time_series_to_plot)[2]+1), xlab ="Time [sec]", ylab=ylabel, lwd=3, las=1, cex.axis=0.7)
    abline(v=peaks,lty=2)
    legend("topleft", legend=isotopic_species, col=terrain.colors(dim(time_series_to_plot)[2]+1),cex=0.7, bg="white", lwd=3)
    
    p <- function(x, y, col,lwd,...) {lines(x,y, col=col, lwd=lwd); abline(v=peaks,lty=2) }
    
    plot(time_series_to_plot, col=terrain.colors(dim(time_series_to_plot)[2]+1), xlab ="Time [sec]", lwd=3, main="",
         panel=p, las=1, cex.axis=0.7)
    
    par(las=1, cex.axis=0.7)
    
    for (i in 1:dim(time_series_to_plot)[2]) {
      plot(time_series_to_plot[,i], col=terrain.colors(dim(time_series_to_plot)[2]+1)[i], xlab ="Time [sec]", ylab=ylabel, lwd=3,         
           panel=p, main=names(time_series_to_plot)[i])
      
      # For data plots, add detail plots zooming in into intensities up to 5 times of minimum
      # (to see mini peaks)
      
      if (grepl(file_extension,pattern="data"))
        plot(time_series_to_plot[,i], col=terrain.colors(dim(time_series_to_plot)[2]+1)[i], xlab ="Time [sec]", ylab=ylabel, lwd=3,         
             panel=p, main=names(time_series_to_plot)[i], ylim=c(0,min(time_series_to_plot[,i])*5))
      
      # Add detail plot on area around minimum slopes defined
      # for slopes of the isotopic species that is used to detect time windows of peaks
      if ((grepl(file_extension,pattern="slope")) && (isotopic_species[i]==isotopic_species_to_derive_peak_window)) {
        plot(time_series_to_plot[,i], col=terrain.colors(dim(time_series_to_plot)[2]+1)[i], xlab ="Time [sec]", ylab=ylabel, lwd=3,         
             panel=p, main=names(time_series_to_plot)[i], ylim=2*c(threshold_descending_slope,threshold_ascending_slope))
        
        # Add lines for minimum slopes
        abline(h=c(threshold_ascending_slope,threshold_descending_slope), lty=2, col="red", lwd=2)
        text(1,c(threshold_ascending_slope,threshold_descending_slope), "Threshold slope", col = "red", adj = c(-.1, -.1), cex=0.5)
      }
      
      
    }
    
    dev.off()
    
  }
  
  # Plot files - Change ylabels of plots here, if needed!
  plot_data(isotopic_data,"_data","Int in [cps]")
  plot_data(isotopic_data_slopes,"_slopes","Slope in [cps/sec]")
  
  ############################################
  ### (6) Write parameter values used      ###
  ############################################
  
  write.table(rbind(reference_species,
                    points_considered_to_calculate_slope,
                    maximum_gap_in_time_steps_accepted_in_a_slope,
                    minimum_duration_of_peak_in_secs,
                    points_considered_to_calculate_mean_background,
                    method_to_calculate_background, # If not median, mean is used!
                    isotopic_species_to_derive_peak_window,
                    threshold_ascending_slope,
                    threshold_descending_slope),
              file=paste(file_stem,"_parameters_used.dat",sep=""),
              col.names=F, quote = F, sep="\t")
  
  # change back to original working directory, if result folder is used
  if (!is.na(name_of_result_folder)) setwd(original_directory)
  
}
