# Supplementary material for: Continuous-Flow Stable Sulfur Isotope Analysis of Organic and Inorganic Compounds by EA-MC-ICPMS
Source: Anal Chem. 2024 May 13;96(21):8510–7. doi: 10.1021/acs.analchem.4c00439 (PMC11140681; doi:10.1021/acs.analchem.4c00439)
Supplement: Supplementary file 2 — ac4c00439_si_002.zip [file ac4c00439_si_002.zip › Evaluate_effects_of_parameter_changes.R]

################################################################################
#
# < Continuous-flow Stable Sulfur Isotope Analysis
#   of Organic and Inorganic Compounds by EA-MC-ICPMS >
#
# by Axel Horst, Matthias Gehre, Marcus Fahle and Steffen Kümmel
#
# Supporting Information - R-scripts for isotopic ratio calculation
#
# -  Evaluate effects of parameter changes (i.e. sensitivity test) -
#
################################################################################

###############################################
### Define Function and Default Parameters  ###
###############################################

Evaluate_effects_of_parameter_changes <- function(directory_where_results_are_saved = getwd(),
                                                  pattern_to_recognize_result_folder = "Results",
                                                  parameter_altered = "threshold_ascending_slope") {

  #################################################
  ## (1) Detect all result folders and load data ##
  #################################################
  
  # set working directory to the one defined, where results folders can be found
  setwd(directory_where_results_are_saved)
  
  # Find directories containing results
  directories_with_results <- dir(pattern = pattern_to_recognize_result_folder)

  ## Load for every result folder the results and parameter sets ##
  
  # create list to store data
  results <- list()
  
  # browse through all directories
  for (directory in directories_with_results) {
    # go to directory
    setwd(directory)
    
    # check for parameter files (there should be always a result file going along)
    parameter_files <- list.files(pattern = "parameters_used")
    
    # sample = stem of file, i.e. name of input file
    file_stem <- unlist(strsplit(parameter_files,"_parameters_used.dat"))

    # go through every sample
    for (sample in file_stem) {
      
      # get parameter value (of the parameter being altered)
      temp_parameter_file <- read.table(paste(sample,"_parameters_used.dat",sep=""))
      parameter_value <- temp_parameter_file[temp_parameter_file[,1]==parameter_altered,2]

      # read and store results
      results[[sample]][[parameter_value]][["results"]] <- read.table(paste(sample,"_results.dat",sep=""),sep="\t")
      
      # read and store areas
      results[[sample]][[parameter_value]][["areas"]] <- read.table(paste(sample,"_areas.dat",sep=""),sep="\t")
    }
    
    # go back to original directory
    setwd(directory_where_results_are_saved)
  }
    
  ###########################
  ## (2) Summarize results ##
  ###########################
  
  # For each time series summarize data for different parameter sets
  for (time_series in names(results)) {

    # Init
    summary_results <- summary_areas <- NULL
    
    # Test if number of peaks are identical in all parameter variants
    # if not, no comparison is done because cbind() won't work and an association between peaks would be necessary
    # (i.e. in one case 4 peaks, in the next 5 peaks => would need a test, to find out which peaks should be
    #  compared to each other)
    
    # for each parameter setting get number of peaks => if everytime same number of peaks, variance is zero
    if (var(sapply(results[[time_series]], function(x) dim(x$area)[1]))==0) {
      # Add results to summary of results    
      for (result_type in colnames(results[[time_series]][[1]]$results))
        summary_results <- cbind(summary_results, sapply(results[[time_series]], function(x) x$results[,result_type]))
      colnames(summary_results) <- as.vector(sapply(colnames(results[[time_series]][[1]]$results), function(x) paste(x,names(results[[time_series]]))))
      rownames(summary_results) <- rownames(results[[time_series]][[1]]$results)
      
      # Add areas to summary of areas
      for (area_type in colnames(results[[time_series]][[1]]$areas))
        summary_areas <- cbind(summary_areas, sapply(results[[time_series]], function(x) x$areas[,area_type]))
      colnames(summary_areas) <- as.vector(sapply(colnames(results[[time_series]][[1]]$areas), function(x) paste(x,names(results[[time_series]]))))
      
      # Write results and areas to files
      write.table(summary_results, file = paste(time_series,"_result_changes_varying_",parameter_altered,".dat",sep=""),
                  quote = F, sep="\t")
      write.table(summary_areas, file = paste(time_series,"_area_changes_varying_",parameter_altered,".dat",sep=""),
                  row.names=F, quote = F, sep="\t")
    } else {
      
      warning("No summary of results and areas created since different number of peaks for different parameter settings!")
      
    }
    
    
  }
      
}
  

  
