# Supplementary material for: Continuous-Flow Stable Sulfur Isotope Analysis of Organic and Inorganic Compounds by EA-MC-ICPMS
Source: Anal Chem. 2024 May 13;96(21):8510–7. doi: 10.1021/acs.analchem.4c00439 (PMC11140681; doi:10.1021/acs.analchem.4c00439)
Supplement: Supplementary file 2 — ac4c00439_si_002.zip [file ac4c00439_si_002.zip › file_for_testing.TXT]

Trace for Mass:	32S	33.007	34S
Resolution:	High	High	High
Time	Intensity	Intensity	Intensity
[sec]	[cps]	[cps]	[cps]
0.	0.2493449300527573	2.087018452584744e-003	9.766806848347187e-003
0.1319999694824219	0.2488812208175659	2.088469220325351e-003	9.484761394560337e-003
0.2649998664855957	0.2464664280414581	2.091467380523682e-003	9.353294968605042e-003
0.3980000019073486	0.2469976246356964	2.128418767824769e-003	9.573368355631828e-003
0.5309998989105225	0.2494608610868454	2.11913138628006e-003	9.397114627063274e-003
0.6640000343322754	0.2478283047676086	2.152318833395839e-003	9.731546975672245e-003
0.7960000038146973	0.247480571269989	2.045925008133054e-003	9.460943751037121e-003
0.9289999008178711	0.2460028529167175	2.185904188081622e-003	9.856391698122025e-003
1.062000036239624	0.2464567720890045	2.092821290716529e-003	9.686758741736412e-003
1.194000005722046	0.2461573779582977	1.902856165543199e-003	8.987564593553543e-003
1.32699990272522	0.2462056577205658	2.049308735877276e-003	9.556218050420284e-003
1.458999872207642	0.2458290159702301	1.948237768374383e-003	9.427599608898163e-003
1.592000007629395	0.2451240420341492	1.88316497951746e-003	9.4723766669631e-003
1.724999904632568	0.2441777288913727	2.153673674911261e-003	9.531445801258087e-003
1.858000040054321	0.246495395898819	2.086244756355882e-003	9.760135784745216e-003
1.990000009536743	0.2462442964315414	1.826525782234967e-003	9.293282404541969e-003
2.122999906539917	0.2456744909286499	2.050952054560185e-003	9.762994945049286e-003
2.25600004196167	0.2434921860694885	2.135965507477522e-003	9.440937079489231e-003
2.388000011444092	0.2449502199888229	1.988132251426578e-003	9.165650233626366e-003
2.520999908447266	0.2461090832948685	2.127257874235511e-003	9.507627226412296e-003
2.654000043869019	0.2432508021593094	2.09949491545558e-003	9.226607158780098e-003
2.78600001335144	0.2441487610340118	2.055012620985508e-003	9.482855908572674e-003
2.918999910354614	0.2444674074649811	2.233252394944429e-003	9.575273841619492e-003
3.052000045776367	0.2411172837018967	2.110521774739027e-003	9.221845306456089e-003
3.184999942779541	0.2444963753223419	2.171578351408243e-003	9.296140633523464e-003
3.317999839782715	0.2459835261106491	2.189582912251353e-003	9.389493614435196e-003
3.450000047683716	0.242951512336731	1.93722837138921e-003	9.021845646202564e-003
3.58299994468689	0.2410110980272293	1.907007303088903e-003	9.34091117233038e-003
3.715999841690064	0.2413972169160843	1.991127384826541e-003	9.264706633985043e-003
3.848999977111816	0.2408180385828018	1.971515594050288e-003	9.337100200355053e-003
3.980999946594238	0.2411365807056427	2.031812211498618e-003	9.383778087794781e-003
4.113999843597412	0.2432894259691238	2.051145536825061e-003	9.131364524364471e-003
4.246000289916992	0.2431735694408417	2.245746785774827e-003	9.257086552679539e-003
4.378999710083008	0.240567073225975	2.133740112185478e-003	9.243751876056194e-003
4.51200008392334	0.2400072515010834	2.152028493583202e-003	9.203747846186161e-003
4.644999980926514	0.2409242242574692	2.131901914253831e-003	9.278994984924793e-003
4.776999950408936	0.2413006871938705	2.001852728426457e-003	9.422836825251579e-003
4.909999847412109	0.2425073981285095	1.921102870255709e-003	9.106602519750595e-003
5.043000221252441	0.239862471818924	2.057816367596388e-003	9.402831085026264e-003
5.175999641418457	0.2383183091878891	1.798941288143396e-003	8.998039178550243e-003
5.309000015258789	0.2400168925523758	1.899380935356021e-003	9.37234703451395e-003
5.441999912261963	0.2390131503343582	1.917916699312627e-003	8.892343379557133e-003
5.573999881744385	0.2374980598688126	1.959924353286624e-003	8.727633394300938e-003
5.706999778747559	0.2398914247751236	2.062650630250573e-003	8.986611850559712e-003
5.840000152587891	0.2403354197740555	2.054819138720632e-003	9.167555719614029e-003
5.972000122070313	0.2395536154508591	2.024563029408455e-003	9.479044936597347e-003
6.105000019073486	0.2412620782852173	2.085664542391896e-003	9.236131794750691e-003
6.23799991607666	0.2386850267648697	1.940898015163839e-003	9.164698421955109e-003
6.369999885559082	0.2381349503993988	1.979340566322208e-003	9.072317741811276e-003
6.503000259399414	0.2409242242574692	2.021277090534568e-003	9.370441548526287e-003
6.63599967956543	0.2394474595785141	1.99557188898325e-003	9.293282404541969e-003
6.769000053405762	0.239254429936409	1.938870060257614e-003	9.251371957361698e-003
6.901999950408936	0.2393219918012619	2.078701741993427e-003	9.265659376978874e-003
7.033999919891357	0.2382604032754898	1.986006740480661e-003	9.144697338342667e-003
7.166999816894531	0.2390903532505035	2.144480589777231e-003	9.021845646202564e-003
7.300000190734863	0.2396018803119659	1.97856780141592e-003	9.147554636001587e-003
7.432999610900879	0.2376042008399963	1.890693558380008e-003	8.936144411563873e-003
7.565000057220459	0.2405863851308823	1.98455760255456e-003	9.222797118127346e-003
7.697999954223633	0.2391000092029572	1.855468610301614e-003	9.388540871441364e-003
7.830999851226807	0.2397080361843109	1.945726689882577e-003	9.18946135789156e-003
7.963999748229981	0.2379998564720154	1.973447622731328e-003	8.876156993210316e-003
8.095999717712402	0.2373919188976288	2.042251639068127e-003	8.915196172893047e-003
8.229000091552734	0.2369287610054016	2.149802632629871e-003	9.500958025455475e-003
8.36199951171875	0.2363498359918594	1.958475448191166e-003	8.819982409477234e-003
8.493999481201172	0.2368033230304718	1.835497096180916e-003	8.704786188900471e-003
8.626999855041504	0.2383569031953812	2.058976562693715e-003	9.200890548527241e-003
8.760000228881836	0.2377875447273254	2.227344783023e-003	9.243751876056194e-003
8.892999649047852	0.2360893338918686	1.975186634808779e-003	8.817126043140888e-003
9.026000022888184	0.2359349578619003	2.057816367596388e-003	9.053271263837814e-003
9.157999992370606	0.2356165796518326	1.930951722897589e-003	9.241847321391106e-003
9.291000366210938	0.2399975955486298	1.91926839761436e-003	9.294235147535801e-003
9.423999786376953	0.2394474595785141	1.980886328965426e-003	9.529540315270424e-003
9.557000160217285	0.2395632714033127	1.945823314599693e-003	9.27423220127821e-003
9.690000534057617	0.2391772121191025	2.130547305569053e-003	9.358057752251625e-003
9.822000503540039	0.2369866520166397	2.185323508456349e-003	9.454274550080299e-003
9.954999923706055	0.2387911826372147	2.157641341909766e-003	9.350436739623547e-003
10.08800029754639	0.2380770444869995	2.180773764848709e-003	9.005657397210598e-003
10.22000026702881	0.2397659569978714	2.141190692782402e-003	9.347579441964626e-003
10.35299968719482	0.2384244650602341	1.920427079312503e-003	8.886630646884441e-003
10.48600006103516	0.2366296350955963	1.985233742743731e-003	9.022798389196396e-003
10.61899948120117	0.2379612475633621	1.895712804980576e-003	9.214225225150585e-003
10.7519998550415	0.238849088549614	1.877663657069206e-003	8.94471351057291e-003
10.88500022888184	0.2387911826372147	1.921006361953914e-003	9.137078188359737e-003
11.01700019836426	0.2389069944620132	1.886736135929823e-003	9.087555110454559e-003
11.14999961853027	0.2376621067523956	1.960793742910028e-003	9.155173785984516e-003
11.28299999237061	0.2361279278993607	2.135675400495529e-003	9.514296427369118e-003
11.41499996185303	0.237739309668541	2.061200328171253e-003	8.957092650234699e-003
11.54800033569336	0.2370349019765854	2.035581739619374e-003	9.061842225492001e-003
11.68099975585938	0.2384630590677261	1.96185614913702e-003	9.158031083643436e-003
11.8129997253418	0.2380674034357071	2.000306732952595e-003	9.202796034514904e-003
11.94600009918213	0.2378551065921783	1.987455878406763e-003	8.938048034906387e-003
12.07900047302246	0.2359638959169388	1.945243799127638e-003	8.995181880891323e-003
12.21199989318848	0.2368708550930023	2.045635133981705e-003	9.282805025577545e-003
12.34500026702881	0.2354815155267716	1.927282428368926e-003	9.008513763546944e-003
12.47700023651123	0.2365524470806122	1.925640972331166e-003	8.884727023541927e-003
12.60999965667725	0.2387718856334686	1.977311912924051e-003	8.921860717236996e-003
12.74300003051758	0.2370638400316238	2.08382704295218e-003	9.347579441964626e-003
12.87599945068359	0.2367454320192337	1.880559022538364e-003	8.874253369867802e-003
13.00799942016602	0.2356744706630707	2.002625726163387e-003	9.103745222091675e-003
13.14099979400635	0.237285777926445	1.945437048561871e-003	9.095174260437489e-003
13.27400016784668	0.2360410839319229	1.955288229510188e-003	9.284709580242634e-003
13.4069995880127	0.2352306693792343	2.101139165461063e-003	9.075175039470196e-003
13.53899955749512	0.2363015860319138	2.071546157822013e-003	8.769522421061993e-003
13.67199993133545	0.235626220703125	1.907103811390698e-003	8.839024230837822e-003
13.80500030517578	0.2358384728431702	2.00281897559762e-003	8.9675672352314e-003
13.9379997253418	0.2362243980169296	1.783416257239878e-003	8.859970606863499e-003
14.07100009918213	0.2355876415967941	2.076090779155493e-003	9.057080373167992e-003
14.20400047302246	0.2349605560302734	2.03954498283565e-003	8.89615248888731e-003
14.33699989318848	0.2340923547744751	1.953646307811141e-003	8.962806314229965e-003
14.47000026702881	0.234603613615036	1.988905249163508e-003	9.135173633694649e-003
14.60200023651123	0.2354525625705719	2.169836079701781e-003	8.859970606863499e-003
14.73499965667725	0.2362051010131836	1.852766959927976e-003	8.836167864501476e-003
14.86800003051758	0.2355008125305176	1.929020509123802e-003	8.850449696183205e-003
15.00099945068359	0.2358963638544083	2.015768317505717e-003	8.973280899226666e-003
15.13399982452393	0.2372761219739914	1.862609060481191e-003	8.751434274017811e-003
15.26700019836426	0.2367357760667801	2.02176021412015e-003	9.459038265049458e-003
15.39999961853027	0.2360024899244309	1.890114392153919e-003	9.08279325813055e-003
15.53299999237061	0.2370734959840775	2.056075958535075e-003	9.203747846186161e-003
15.66499996185303	0.2360507398843765	1.987939001992345e-003	9.361867792904377e-003
15.79800033569336	0.2365042120218277	2.006297698244453e-003	8.957092650234699e-003
15.93099975585938	0.2353367954492569	2.045731758698821e-003	8.704786188900471e-003
16.06399917602539	0.2353464514017105	1.96002097800374e-003	8.827598765492439e-003
16.19599914550781	0.2379612475633621	2.106846077367663e-003	9.19231865555048e-003
16.32900047302246	0.2349412590265274	2.122227102518082e-003	8.917099796235561e-003
16.46199989318848	0.2343913912773132	2.055495977401733e-003	8.991372771561146e-003
16.59499931335449	0.2350377291440964	1.803281018510461e-003	8.89615248888731e-003
16.72699928283691	0.2328287661075592	1.925447839312255e-003	9.089459665119648e-003
16.86000061035156	0.235491156578064	1.901987357996404e-003	9.100887924432755e-003
16.99300003051758	0.2341695129871368	1.975959399715066e-003	8.825695142149925e-003
17.125	0.2349509000778198	2.070482354611158e-003	9.078032337129116e-003
17.25799942016602	0.2354043275117874	1.926510012708604e-003	8.802845142781735e-003
17.39100074768066	0.234603613615036	1.973351230844855e-003	8.959949016571045e-003
17.52400016784668	0.2336582690477371	2.019634004682303e-003	9.232321754097939e-003
17.6569995880127	0.2351245582103729	1.827200991101563e-003	8.485854603350163e-003
17.79000091552734	0.2365910410881043	1.930758589878678e-003	9.171364828944206e-003
17.92200088500977	0.2346614897251129	2.027269219979644e-003	9.049462154507637e-003
18.05500030517578	0.233793318271637	2.060426864773035e-003	8.811413310468197e-003
18.1879997253418	0.2350763231515884	2.108006738126278e-003	9.120888076722622e-003
18.32099914550781	0.2354429215192795	1.964850584045053e-003	8.776186965405941e-003
18.45299911499023	0.2334557175636292	1.965816365554929e-003	8.816174231469631e-003
18.58600044250488	0.2346614897251129	2.064390806481242e-003	9.139935486018658e-003
18.7189998626709	0.2320957630872726	1.838680705986917e-003	9.14660282433033e-003
18.85199928283691	0.2314206808805466	1.895133638754487e-003	8.65337997674942e-003
18.98500061035156	0.2322307825088501	1.877084607258439e-003	8.641957305371761e-003
19.11800003051758	0.231854647397995	1.787658897228539e-003	8.795227855443955e-003
19.25	0.234931617975235	2.159286523237824e-003	9.586707688868046e-003
19.38299942016602	0.2343045622110367	2.114197704941034e-003	9.029463864862919e-003
19.51600074768066	0.2334267795085907	1.990934135392308e-003	8.789516054093838e-003
19.64800071716309	0.2327419519424439	2.045248402282596e-003	8.936144411563873e-003
19.7810001373291	0.2339476495981216	1.92351674195379e-003	8.680987171828747e-003
19.91399955749512	0.2323079407215118	1.941187772899866e-003	9.04565304517746e-003
20.04700088500977	0.233793318271637	1.918206340633333e-003	9.01708472520113e-003
20.18000030517578	0.2345939725637436	1.806559972465038e-003	9.02755931019783e-003
20.3129997253418	0.2353850305080414	1.896291971206665e-003	8.938048034906387e-003
20.44499969482422	0.2322115004062653	2.073189942166209e-003	8.784756064414978e-003
20.57799911499023	0.2328962832689285	1.967941643670201e-003	8.753337897360325e-003
20.71100044250488	0.233716145157814	2.036355203017592e-003	9.160888381302357e-003
20.8439998626709	0.2339476495981216	2.253980375826359e-003	9.405688382685185e-003
20.97599983215332	0.2332145720720291	2.084697596728802e-003	9.005657397210598e-003
21.10899925231934	0.2316907048225403	2.065647859126329e-003	8.885678835213184e-003
21.24200057983398	0.2321439832448959	1.836751238442957e-003	8.877109736204147e-003
21.375	0.2329830825328827	1.950265839695931e-003	8.799988776445389e-003
21.50799942016602	0.2314881831407547	1.945340423844755e-003	8.759050630033016e-003
21.64100074768066	0.2322500795125961	1.802316517569125e-003	8.895200677216053e-003
21.77400016784668	0.2328769862651825	1.846495433710516e-003	8.964710868895054e-003
21.9060001373291	0.2362629920244217	1.90034625120461e-003	8.819030597805977e-003
22.03899955749512	0.2350859642028809	1.893299631774426e-003	8.809509687125683e-003
22.17099952697754	0.2353174984455109	1.990547636523843e-003	8.969471789896488e-003
22.30400085449219	0.2344492673873901	2.031425479799509e-003	8.883774280548096e-003
22.4370002746582	0.2352692633867264	1.868109568022192e-003	8.827598765492439e-003
22.56999969482422	0.234034463763237	1.871197600848973e-003	8.89615248888731e-003
22.70299911499023	0.2336196899414063	1.930372323840857e-003	9.022798389196396e-003
22.83499908447266	0.2342370450496674	1.925640972331166e-003	8.945666253566742e-003
22.96800041198731	0.234912320971489	1.925544464029372e-003	8.716209791600704e-003
23.10099983215332	0.234700083732605	2.014511963352561e-003	9.152316488325596e-003
23.23399925231934	0.2341212928295136	2.004944952204824e-003	9.339005686342716e-003
23.36700057983398	0.2349798530340195	1.980982953682542e-003	8.913291618227959e-003
23.49900054931641	0.2340923547744751	1.925061689689755e-003	9.000895544886589e-003
23.63199996948242	0.232722669839859	1.983881229534745e-003	9.178032167255878e-003
23.76499938964844	0.2341791689395905	1.898029586300254e-003	9.17612761259079e-003
23.89800071716309	0.2348544299602509	2.005331451073289e-003	9.098983369767666e-003
24.03000068664551	0.2327708899974823	2.01141950674355e-003	8.892343379557133e-003
24.16300010681152	0.2336775660514832	1.911641214974225e-003	8.891391567885876e-003
24.29700088500977	0.2346518486738205	2.01944075524807e-003	9.170413017272949e-003
24.42900085449219	0.2350473701953888	2.0822798833251e-003	8.973280899226666e-003
24.5620002746582	0.2340923547744751	2.05559260211885e-003	8.711449801921845e-003
24.69499969482422	0.2344589084386826	1.900153234601021e-003	8.800940588116646e-003
24.82699966430664	0.2340923547744751	1.896388595923781e-003	9.000895544886589e-003
24.95999908447266	0.2351341992616653	1.909131184220314e-003	9.13326907902956e-003
25.09300041198731	0.2350473701953888	1.950845355167985e-003	9.17898491024971e-003
25.22599983215332	0.2346711456775665	1.954708714038134e-003	9.210415184497833e-003
25.35899925231934	0.2353850305080414	2.017604419961572e-003	9.075175039470196e-003
25.49099922180176	0.2355779856443405	2.143996767699719e-003	8.87330062687397e-003
25.62400054931641	0.2340923547744751	2.043314976617694e-003	8.665755391120911e-003
25.75699996948242	0.2332435101270676	1.947465119883418e-003	8.886630646884441e-003
25.88999938964844	0.2331566959619522	1.921778777614236e-003	8.983755484223366e-003
26.02300071716309	0.2316714227199554	1.937904395163059e-003	8.85330606251955e-003
26.1560001373291	0.2337258011102676	1.953742932528257e-003	8.941857144236565e-003
26.28800010681152	0.2322404235601425	2.023983048275113e-003	9.17612761259079e-003
26.42099952697754	0.2317196428775787	1.898126094602048e-003	8.88091791421175e-003
26.55299949645996	0.2333978414535523	2.03867512755096e-003	9.13041178137064e-003
26.68600082397461	0.2306684851646423	1.896098954603076e-003	8.899008855223656e-003
26.81900024414063	0.2335328757762909	1.907876110635698e-003	8.770475164055824e-003
26.95199966430664	0.2321922034025192	2.008713549003005e-003	8.645764552056789e-003
27.08499908447266	0.2308709919452667	1.946016447618604e-003	8.826646953821182e-003
27.21699905395508	0.2317099869251251	1.766929519362748e-003	8.902817964553833e-003
27.35099983215332	0.2338801324367523	2.065841341391206e-003	9.216129779815674e-003
27.48299980163574	0.2343335151672363	2.046505222097039e-003	8.750482462346554e-003
27.61599922180176	0.233474999666214	1.996055012568831e-003	9.000895544886589e-003
27.74900054931641	0.2343624532222748	2.040608320385218e-003	8.943761698901653e-003
27.88100051879883	0.2328866273164749	1.988711999729276e-003	8.874253369867802e-003
28.01399993896484	0.2340248227119446	1.966009614989162e-003	9.138030931353569e-003
28.14699935913086	0.2349701970815659	1.941574038937688e-003	9.110411629080772e-003
28.28000068664551	0.2332628071308136	1.963015180081129e-003	9.062794968485832e-003
28.41300010681152	0.2320186048746109	1.907393452711403e-003	8.605784736573696e-003
28.54500007629395	0.234603613615036	1.976442523300648e-003	9.218987077474594e-003
28.67799949645996	0.2332049310207367	1.943215844221413e-003	8.654332719743252e-003
28.81100082397461	0.2353850305080414	1.953356433659792e-003	8.808556944131851e-003
28.94400024414063	0.2328191101551056	2.021277090534568e-003	9.073270484805107e-003
29.07699966430664	0.2329445034265518	1.848714542575181e-003	8.720017969608307e-003
29.20899963378906	0.2342756241559982	1.968521159142256e-003	8.484902791678906e-003
29.34199905395508	0.2351824343204498	2.21291626803577e-003	9.238037280738354e-003
29.47500038146973	0.2332242131233215	1.883840537630022e-003	8.747626096010208e-003
29.60799980163574	0.2338994294404984	2.025916241109371e-003	9.019941091537476e-003
29.73999977111816	0.2335039377212524	1.884323195554316e-003	8.790467865765095e-003
29.87400054931641	0.2350570261478424	1.84282916598022e-003	8.943761698901653e-003
30.00600051879883	0.2343527972698212	1.996441511437297e-003	9.361867792904377e-003
30.13899993896484	0.2348833829164505	2.02417653053999e-003	8.89615248888731e-003
30.27199935913086	0.2343335151672363	1.890403917059302e-003	8.758098818361759e-003
30.40500068664551	0.2321632653474808	2.015381585806608e-003	8.955188095569611e-003
30.53700065612793	0.2322211414575577	1.792865921743214e-003	8.610544726252556e-003
30.67000007629395	0.2338994294404984	2.017314545810223e-003	8.890439756214619e-003
30.80299949645996	0.2335135936737061	1.966396113857627e-003	8.69241077452898e-003
30.93600082397461	0.2331277579069138	2.129483036696911e-003	8.768570609390736e-003
31.06800079345703	0.2342563420534134	2.022533444687724e-003	9.123745374381542e-003
31.20100021362305	0.2355490475893021	1.880945055745542e-003	9.121840819716454e-003
31.33399963378906	0.2333013862371445	1.878435723483563e-003	9.17327031493187e-003
31.46699905395508	0.2316617667675018	1.991127384826541e-003	8.966614492237568e-003
31.5989990234375	0.2357709407806397	1.935586798936129e-003	8.777138777077198e-003
31.73299980163574	0.2323368787765503	1.810996443964541e-003	8.698122575879097e-003
31.86499977111816	0.2336679250001907	1.984847476705909e-003	9.073270484805107e-003
31.99799919128418	0.2336293309926987	1.773003255948424e-003	8.802845142781735e-003
32.13100051879883	0.2345650345087051	1.920427079312503e-003	9.009466506540775e-003
32.26300048828125	0.2329348623752594	1.996924635022879e-003	9.282805025577545e-003
32.39599990844727	0.2333592623472214	1.967845018953085e-003	8.776186965405941e-003
32.52899932861328	0.2331470549106598	2.02060048468411e-003	8.693362586200237e-003
32.6619987487793	0.23349429666996	1.982432091608644e-003	8.728586137294769e-003
32.79499816894531	0.2343624532222748	2.028139075264335e-003	8.814269676804543e-003
32.927001953125	0.2330602407455444	2.01828102581203e-003	9.058985859155655e-003
33.06100082397461	0.2345650345087051	2.02862243168056e-003	8.758098818361759e-003
33.19300079345703	0.2341212928295136	2.004944952204824e-003	8.958044461905956e-003
33.32600021362305	0.2315942645072937	1.930179190821946e-003	8.952331729233265e-003
33.45899963378906	0.2326647937297821	1.877470640465617e-003	9.095174260437489e-003
33.59099960327148	0.2322115004062653	1.899284427054226e-003	8.93709622323513e-003
33.7239990234375	0.2324911952018738	1.93597306497395e-003	8.750482462346554e-003
33.85699844360352	0.2325490564107895	1.918109832331538e-003	8.620062842965126e-003
33.9900016784668	0.231767863035202	1.897064270451665e-003	9.038034826517105e-003
34.12300109863281	0.2346325516700745	1.961373258382082e-003	9.054224006831646e-003
34.25500106811523	0.2329252064228058	1.832217210903764e-003	8.588651195168495e-003
34.38800048828125	0.2323658019304276	2.010549651458859e-003	8.609591983258724e-003
34.52099990844727	0.2307456284761429	2.0638108253479e-003	8.464915677905083e-003
34.65399932861328	0.2308709919452667	1.943698618561029e-003	8.964710868895054e-003
34.7869987487793	0.231873944401741	2.121646655723453e-003	8.751434274017811e-003
34.91999816894531	0.231642484664917	1.920523587614298e-003	8.67527537047863e-003
35.052001953125	0.2320668250322342	1.93491077516228e-003	8.899960666894913e-003
35.18500137329102	0.2314592450857163	2.045441651716828e-003	8.992325514554977e-003
35.31800079345703	0.2318064272403717	1.832699519582093e-003	8.721921592950821e-003
35.45100021362305	0.2341888099908829	1.861933618783951e-003	9.04851034283638e-003
35.58300018310547	0.2324043810367584	1.961469883099198e-003	8.758098818361759e-003
35.71599960327148	0.2320089638233185	1.992963254451752e-003	8.886630646884441e-003
35.8489990234375	0.2320764660835266	2.056269440799952e-003	8.785707876086235e-003
35.98199844360352	0.2320861220359802	2.098237629979849e-003	8.574373088777065e-003
36.1150016784668	0.232905924320221	1.931627630256116e-003	8.739057928323746e-003
36.24700164794922	0.2328866273164749	2.131031127646565e-003	9.278042241930962e-003
36.38000106811523	0.2339862436056137	2.097850665450096e-003	9.394257329404354e-003
36.51300048828125	0.2352017313241959	1.923033967614174e-003	8.965662680566311e-003
36.64599990844727	0.2326551526784897	1.977891428396106e-003	9.087555110454559e-003
36.77799987792969	0.2321825623512268	1.884998753666878e-003	8.811413310468197e-003
36.9109992980957	0.2338608354330063	2.030072268098593e-003	9.06946137547493e-003
37.04399871826172	0.232288658618927	1.878339215181768e-003	8.753337897360325e-003
37.177001953125	0.2312663793563843	1.81495095603168e-003	8.668611757457256e-003
37.31000137329102	0.232905924320221	1.869846601039171e-003	8.997086435556412e-003
37.44300079345703	0.234796553850174	1.915889210067689e-003	9.131364524364471e-003
37.57500076293945	0.2324718981981278	2.025432884693146e-003	8.81046149879694e-003
37.70800018310547	0.2306299209594727	2.018667524680495e-003	8.902817964553833e-003
37.84099960327148	0.2320861220359802	2.019344130530953e-003	9.038986638188362e-003
37.9739990234375	0.2321632653474808	1.860100193880498e-003	8.999943733215332e-003
38.10599899291992	0.2324526160955429	1.890886574983597e-003	9.13612637668848e-003
38.23899841308594	0.2324236780405045	1.771653536707163e-003	8.774283342063427e-003
38.37200164794922	0.2329445034265518	1.873417291790247e-003	8.811413310468197e-003
38.50500106811523	0.2311699390411377	1.955191604793072e-003	9.138983674347401e-003
38.63800048828125	0.2310156524181366	1.960697118192911e-003	8.963758125901222e-003
38.77099990844727	0.2339187115430832	1.968907425180078e-003	8.922813460230827e-003
38.90299987792969	0.2326647937297821	1.973351230844855e-003	8.859970606863499e-003
39.0359992980957	0.2333785444498062	2.029105788096786e-003	8.938048034906387e-003
39.16899871826172	0.2298970818519592	1.90150470007211e-003	8.35737306624651e-003
39.302001953125	0.2297331541776657	2.020503859966993e-003	8.730489760637283e-003
39.43399810791016	0.2321922034025192	1.887411810457707e-003	8.546769618988037e-003
39.56700134277344	0.2338511943817139	1.96745852008462e-003	9.015180170536041e-003
39.70000076293945	0.2331470549106598	1.974993385374546e-003	8.808556944131851e-003
39.83300018310547	0.232905924320221	2.041478408500552e-003	8.792372420430183e-003
39.96599960327148	0.231430321931839	2.058299724012613e-003	8.920908905565739e-003
40.0989990234375	0.232722669839859	1.980113564059138e-003	8.858066983520985e-003
40.23199844360352	0.2328191101551056	2.045248402282596e-003	8.730489760637283e-003
40.36399841308594	0.2321825623512268	2.000210108235478e-003	9.056128561496735e-003
40.49700164794922	0.2307938486337662	1.874189358204603e-003	8.934239856898785e-003
40.63000106811523	0.2335618138313294	1.891079591587186e-003	8.886630646884441e-003
40.76300048828125	0.2312856614589691	1.88770133536309e-003	9.135173633694649e-003
40.89500045776367	0.2313724607229233	1.87689159065485e-003	8.678130805492401e-003
41.02799987792969	0.2307938486337662	1.967748394235969e-003	8.538203313946724e-003
41.1609992980957	0.2311217188835144	1.991030760109425e-003	8.683842606842518e-003
41.29399871826172	0.2300224304199219	1.88586744479835e-003	8.431605063378811e-003
41.427001953125	0.2309963554143906	1.902470015920699e-003	8.779043331742287e-003
41.56000137329102	0.2324718981981278	1.98455760255456e-003	8.688602596521378e-003
41.69200134277344	0.2307649254798889	1.989774871617556e-003	8.984707295894623e-003
41.82500076293945	0.2317582070827484	2.091854112222791e-003	8.899960666894913e-003
41.95800018310547	0.2320379018783569	1.992576755583286e-003	8.965662680566311e-003
42.09000015258789	0.2325779944658279	2.010356402024627e-003	9.011371061205864e-003
42.22299957275391	0.2323465198278427	1.99557188898325e-003	8.965662680566311e-003
42.35599899291992	0.231411024928093	1.868013059720397e-003	8.742866106331348e-003
42.48899841308594	0.2303695529699326	1.918689114972949e-003	8.938048034906387e-003
42.62200164794922	0.229762077331543	1.817555166780949e-003	8.809509687125683e-003
42.75500106811523	0.2308034896850586	1.738590188324451e-003	8.71430616825819e-003
42.88800048828125	0.2308227866888046	1.805788488127291e-003	8.548673242330551e-003
43.02000045776367	0.2312663793563843	1.994895748794079e-003	8.904721587896347e-003
43.15299987792969	0.2308517098426819	1.883261487819254e-003	8.551528677344322e-003
43.2859992980957	0.2325394153594971	1.999920234084129e-003	8.900913409888744e-003
43.41799926757813	0.2318353652954102	2.006684197112918e-003	8.770475164055824e-003
43.55099868774414	0.231767863035202	1.983687980100513e-003	9.060890413820744e-003
43.68399810791016	0.230572059750557	1.980210188776255e-003	8.683842606842518e-003
43.81700134277344	0.2295692414045334	1.97856780141592e-003	8.995181880891323e-003
43.95000076293945	0.231112077832222	2.055205870419741e-003	8.7980842217803e-003
44.08300018310547	0.2296174466609955	2.012289129197598e-003	8.490612730383873e-003
44.21599960327148	0.229472815990448	1.879593939520419e-003	8.910435251891613e-003
44.3489990234375	0.2321632653474808	1.796819618903101e-003	8.871396072208881e-003
44.48099899291992	0.2318160831928253	2.025143010541797e-003	8.776186965405941e-003
44.61399841308594	0.2319703847169876	1.806463580578566e-003	8.63910187035799e-003
44.74700164794922	0.231873944401741	1.838777214288712e-003	8.86568333953619e-003
44.87900161743164	0.2319414466619492	2.071932889521122e-003	9.085650555789471e-003
45.01200103759766	0.232414036989212	1.926027238368988e-003	8.652428165078163e-003
45.14500045776367	0.2321729212999344	2.037128433585167e-003	8.613400161266327e-003
45.27799987792969	0.2312856614589691	1.939449459314346e-003	8.601977489888668e-003
45.4109992980957	0.2304370552301407	1.786598120816052e-003	8.533444255590439e-003
45.54399871826172	0.2298102974891663	2.010356402024627e-003	9.125649929046631e-003
45.677001953125	0.2311795800924301	2.026495989412069e-003	8.957092650234699e-003
45.80899810791016	0.2310156524181366	1.9776017870754e-003	9.177079424262047e-003
45.94200134277344	0.2314881831407547	1.932207029312849e-003	8.995181880891323e-003
46.07500076293945	0.2313821017742157	1.874671899713576e-003	8.497275412082672e-003
46.20700073242188	0.2294631749391556	1.95905496366322e-003	8.620062842965126e-003
46.34000015258789	0.229762077331543	1.94109114818275e-003	8.680034428834915e-003
46.47299957275391	0.2302634865045548	1.786405337043107e-003	8.706689812242985e-003
46.60599899291992	0.2302538454532623	1.949106925167143e-003	8.637197315692902e-003
46.73899841308594	0.2316328436136246	2.108393702656031e-003	8.948522619903088e-003
46.87200164794922	0.2320282459259033	2.000983105972409e-003	8.926622569561005e-003
47.00400161743164	0.2307167053222656	1.975379884243012e-003	8.872348815202713e-003
47.13700103759766	0.2304659932851791	1.90266314893961e-003	8.818077854812145e-003
47.27000045776367	0.2300513535737991	1.876795082353056e-003	8.738106116652489e-003
47.40299987792969	0.2296463847160339	1.906814170069993e-003	8.691458031535149e-003
47.5359992980957	0.2320571839809418	1.908455393277109e-003	8.684794418513775e-003
47.66799926757813	0.2304756343364716	2.047278452664614e-003	8.849497884511948e-003
47.80099868774414	0.2317775040864945	2.017701044678688e-003	8.909482508897781e-003
47.93399810791016	0.2305238395929337	1.920233946293593e-003	8.770475164055824e-003
48.06700134277344	0.2299260050058365	1.908069243654609e-003	8.604832924902439e-003
48.20000076293945	0.2288075536489487	1.852091518230736e-003	8.707641623914242e-003
48.33200073242188	0.2314206808805466	1.831831294111908e-003	8.402101695537567e-003
48.46500015258789	0.2321247011423111	2.036741701886058e-003	8.981850929558277e-003
48.59799957275391	0.2291064411401749	1.98252871632576e-003	9.049462154507637e-003
48.73099899291992	0.2304659932851791	2.008423674851656e-003	9.076127782464027e-003
48.86399841308594	0.2303695529699326	1.994412625208497e-003	8.618159219622612e-003
48.99700164794922	0.2309288531541824	1.890983083285391e-003	8.588651195168495e-003
49.13000106811523	0.2310445755720139	1.917723682709038e-003	8.578180335462093e-003
49.26300048828125	0.2301863431930542	2.002529101446271e-003	8.668611757457256e-003
49.39500045776367	0.2311795800924301	2.000983105972409e-003	8.926622569561005e-003
49.52799987792969	0.2296270877122879	1.89416843932122e-003	8.758098818361759e-003
49.6609992980957	0.231767863035202	2.077251207083464e-003	9.04565304517746e-003
49.79399871826172	0.2324043810367584	1.85720541048795e-003	8.674322627484798e-003
49.92599868774414	0.2303792089223862	1.843118574470282e-003	8.710497990250588e-003
50.05899810791016	0.2324333190917969	2.023499924689531e-003	8.966614492237568e-003
50.19200134277344	0.2310349345207214	1.917530549690127e-003	8.926622569561005e-003
50.32400131225586	0.2334364205598831	1.886060461401939e-003	9.141840040683746e-003
50.45700073242188	0.231767863035202	1.924868556670845e-003	8.549625054001808e-003
50.59000015258789	0.2320764660835266	1.954322215169668e-003	8.588651195168495e-003
50.72299957275391	0.231748566031456	1.960213994607329e-003	8.82283877581358e-003
50.85599899291992	0.2302249222993851	1.950459089130163e-003	9.04565304517746e-003
50.98899841308594	0.2322018444538117	1.850451226346195e-003	8.45634937286377e-003
51.12099838256836	0.2316714227199554	1.947948010638356e-003	8.700978010892868e-003
51.25400161743164	0.231854647397995	2.136836526915431e-003	8.848545141518116e-003
51.38700103759766	0.2322404235601425	2.052595606073737e-003	8.909482508897781e-003
51.52000045776367	0.2298392206430435	1.985137350857258e-003	8.542962372303009e-003
51.65299987792969	0.2313724607229233	1.809067558497191e-003	8.724777959287167e-003
51.78499984741211	0.2336968630552292	1.917916699312627e-003	9.114221669733524e-003
51.91799926757813	0.2325876355171204	1.943119219504297e-003	8.80570150911808e-003
52.05099868774414	0.2317292839288712	1.879014889709652e-003	8.516311645507813e-003
52.18399810791016	0.232722669839859	1.905076554976404e-003	9.010418318212032e-003
52.31700134277344	0.234507143497467	1.910675782710314e-003	9.25518199801445e-003
52.44900131225586	0.2341598719358444	1.795951742678881e-003	8.878061547875404e-003
52.58200073242188	0.2350184321403503	1.918109832331538e-003	8.962806314229965e-003
52.71500015258789	0.2351631373167038	1.991320634260774e-003	9.1599365696311e-003
52.84799957275391	0.2368515580892563	2.031522104516625e-003	9.13612637668848e-003
52.97999954223633	0.2395439594984055	2.241872483864427e-003	9.257086552679539e-003
53.11299896240234	0.2365717440843582	1.915116794407368e-003	9.047557599842548e-003
53.24599838256836	0.2383376061916351	2.019247505813837e-003	9.336148388683796e-003
53.37900161743164	0.2378840446472168	2.154834801331163e-003	9.215177968144417e-003
53.51200103759766	0.2396308332681656	1.975090010091662e-003	9.158983826637268e-003
53.64400100708008	0.2394957095384598	1.914151362143457e-003	9.27423220127821e-003
53.77700042724609	0.2393895387649536	2.053852425888181e-003	9.264706633985043e-003
53.90999984741211	0.2411655485630035	1.996538136154413e-003	9.553359821438789e-003
54.04299926757813	0.2411269247531891	1.980016939342022e-003	9.337100200355053e-003
54.17499923706055	0.2421984672546387	1.984460977837443e-003	9.426646865904331e-003
54.30799865722656	0.2433473616838455	2.035485114902258e-003	9.243751876056194e-003
54.44100189208984	0.2447571009397507	2.031715353950858e-003	9.337100200355053e-003
54.572998046875	0.2469686567783356	2.149899490177631e-003	9.76871233433485e-003
54.70600128173828	0.2496540695428848	2.042058389633894e-003	9.591472335159779e-003
54.8390007019043	0.2505622506141663	2.093014772981405e-003	9.917390532791615e-003
54.97200012207031	0.250011533498764	2.067291643470526e-003	9.916436858475208e-003
55.10499954223633	0.2516927719116211	1.987552503123879e-003	9.571462869644165e-003
55.23699951171875	0.2522532343864441	2.288762247189879e-003	1.010708138346672e-002
55.36999893188477	0.2531423270702362	2.126580569893122e-003	1.033971644937992e-002
55.50299835205078	0.2546307444572449	2.052402356639504e-003	1.018906943500042e-002
55.6349983215332	0.2544567584991455	2.147480379790068e-003	1.03473449125886e-002
55.76800155639648	0.2553073763847351	2.112553222104907e-003	1.002700626850128e-002
55.90000152587891	0.2600063383579254	2.216983120888472e-003	1.045986916869879e-002
56.03300094604492	0.2622405588626862	2.27413116954267e-003	1.058098953217268e-002
56.16600036621094	0.2628209590911865	2.347501926124096e-003	1.050850655883551e-002
56.29800033569336	0.2673298418521881	2.481100615113974e-003	1.081564277410507e-002
56.43099975585938	0.2720149755477905	2.410155953839421e-003	1.103317458182573e-002
56.5629997253418	0.2741162478923798	2.342653926461935e-003	1.121735107153654e-002
56.69599914550781	0.2774385213851929	2.319387858733535e-003	1.146074384450913e-002
56.82799911499023	0.2795021533966065	2.383382525295019e-003	1.142733357846737e-002
56.96099853515625	0.2800447642803192	2.281882334500551e-003	1.172520220279694e-002
57.09299850463867	0.282806783914566	2.35205888748169e-003	1.157721132040024e-002
57.22600173950195	0.286151260137558	2.244487637653947e-003	1.196012273430824e-002
57.35800170898438	0.2911845743656158	2.545391442254186e-003	1.201265305280685e-002
57.49100112915039	0.2936585247516632	2.524409908801317e-003	1.192765031009913e-002
57.62300109863281	0.2986664175987244	2.52858642488718e-003	1.235942263156176e-002
57.75699996948242	0.306037187576294	2.62547074817121e-003	1.278660073876381e-002
57.88899993896484	0.3094670176506043	2.467995043843985e-003	1.284108590334654e-002
58.02099990844727	0.3115566074848175	2.545682713389397e-003	1.323786750435829e-002
58.15499877929688	0.3173513114452362	2.733116270974279e-003	1.364724151790142e-002
58.28799819946289	0.3251248896121979	2.767895814031363e-003	1.376109290868044e-002
58.42100143432617	0.3278698921203613	2.672280184924603e-003	1.385486219078302e-002
58.55400085449219	0.3333816528320313	2.715344540774822e-003	1.427406072616577e-002
58.6870002746582	0.3402901291847229	2.752919914200902e-003	1.436309050768614e-002
58.81999969482422	0.3526410758495331	2.796018263325095e-003	1.467523816972971e-002
58.95199966430664	0.3596563041210175	2.990767359733582e-003	1.534677855670452e-002
59.08499908447266	0.3624676167964935	3.002485493198037e-003	1.541673671454191e-002
59.21799850463867	0.3685000240802765	3.185403533279896e-003	1.623646914958954e-002
59.35100173950195	0.3780505061149597	3.172112163156271e-003	1.671903394162655e-002
59.48300170898438	0.389301210641861	3.166582901030779e-003	1.654152199625969e-002
59.61600112915039	0.4014596343040466	3.381869057193399e-003	1.753406412899494e-002
59.74900054931641	0.4080604016780853	3.424552967771888e-003	1.793942600488663e-002
59.88199996948242	0.4174626171588898	3.502869047224522e-003	1.865034736692905e-002
60.01499938964844	0.4245614111423492	3.491969313472509e-003	1.88803393393755e-002
60.14799880981445	0.4383048713207245	3.718767082318664e-003	1.985719613730907e-002
60.28099822998047	0.4484583139419556	3.68268764577806e-003	1.977217197418213e-002
60.41400146484375	0.4607849419116974	3.810388501733542e-003	2.088472619652748e-002
60.54700088500977	0.4780964851379395	3.924272954463959e-003	2.15266291052103e-002
60.68000030517578	0.4949068129062653	3.965130541473627e-003	2.232407405972481e-002
60.8120002746582	0.5045381188392639	4.195388406515122e-003	2.294197492301464e-002
60.94499969482422	0.5227524042129517	4.36679320409894e-003	2.386330254375935e-002
61.07799911499023	0.5379246473312378	4.461036529392004e-003	2.456084825098515e-002
61.21099853515625	0.5541976690292358	4.6730344183743e-003	2.539431303739548e-002
61.34299850463867	0.5703784823417664	4.796803463250399e-003	2.603428065776825e-002
61.47600173950195	0.5885224938392639	4.963432904332876e-003	2.708639763295651e-002
61.60800170898438	0.6139441132545471	5.250426940619946e-003	2.857025898993015e-002
61.74100112915039	0.6312361359596252	5.392796825617552e-003	2.96732485294342e-002
61.87300109863281	0.6535153985023499	5.552310962229967e-003	3.108362108469009e-002
62.00600051879883	0.6783068776130676	5.653464235365391e-003	3.187316656112671e-002
62.13899993896484	0.6928655505180359	5.811950657516718e-003	3.273686021566391e-002
62.27199935913086	0.7152805924415588	6.107131950557232e-003	3.404233232140541e-002
62.40499877929688	0.7505509257316589	6.337299477308989e-003	3.525275737047195e-002
62.5369987487793	0.7716691493988037	6.535980850458145e-003	3.678565472364426e-002
62.66999816894531	0.8001525402069092	6.756513379514217e-003	3.814996033906937e-002
62.80300140380859	0.829099714756012	7.057670969516039e-003	3.976555913686752e-002
62.93600082397461	0.8687575459480286	7.351448759436607e-003	4.169177636504173e-002
63.06900024414063	0.9021005034446716	7.648040540516377e-003	4.31024506688118e-002
63.20100021362305	0.929378092288971	7.780482526868582e-003	4.435963928699493e-002
63.33399963378906	0.9592975974082947	8.208097890019417e-003	4.66303825378418e-002
63.46599960327148	1.000014185905457	8.30764789134264e-003	4.807031899690628e-002
63.59799957275391	1.042542338371277	8.676677010953426e-003	5.048296973109245e-002
63.73199844360352	1.071184754371643	8.983230218291283e-003	5.235289037227631e-002
63.8650016784668	1.1228928565979	9.514287114143372e-003	5.443750694394112e-002
63.99800109863281	1.16960620880127	9.844474494457245e-003	5.675764381885529e-002
64.12999725341797	1.21983277797699	1.020028162747622e-002	5.945675820112228e-002
64.26300048828125	1.253795146942139	1.048906706273556e-002	6.102945655584335e-002
64.39499664306641	1.307758092880249	1.117044221609831e-002	6.385183334350586e-002
64.52799987792969	1.37025249004364	1.163909863680601e-002	6.692460924386978e-002
64.66100311279297	1.421209216117859	1.195813994854689e-002	6.933032721281052e-002
64.79399871826172	1.489127635955811	1.250540558248758e-002	7.274672389030457e-002
64.92600250244141	1.519025325775147	1.269780565053225e-002	7.449464499950409e-002
65.05899810791016	1.597568988800049	1.337251160293818e-002	7.852954417467117e-002
65.19200134277344	1.672653436660767	1.414035260677338e-002	8.252736926078796e-002
65.32399749755859	1.72901177406311	1.455727498978376e-002	8.527103066444397e-002
65.45700073242188	1.789243936538696	1.499277073889971e-002	8.794759213924408e-002
65.58899688720703	1.890075445175171	1.587305031716824e-002	9.308334439992905e-002
65.72200012207031	1.96238112449646	1.640495657920837e-002	9.661541879177094e-002
65.85500335693359	2.035797119140625	1.720238663256168e-002	0.1007120311260223
65.98699951171875	2.137716293334961	1.790420524775982e-002	0.1055989339947701
66.11900329589844	2.205584287643433	1.849048025906086e-002	0.1094043552875519
66.25199890136719	2.285113334655762	1.925608515739441e-002	0.1130733639001846
66.38500213623047	2.391335487365723	2.005893178284168e-002	0.1186118721961975
66.51799774169922	2.491189241409302	2.082672901451588e-002	0.1233527660369873
66.6510009765625	2.571994781494141	2.147192507982254e-002	0.1273771971464157
66.78299713134766	2.682787179946899	2.233283035457134e-002	0.1330471038818359
66.91500091552734	2.791013717651367	2.365869097411633e-002	0.138981431722641
67.04799652099609	2.88147783279419	2.425646036863327e-002	0.1433616727590561
67.18000030517578	3.022405385971069	2.53657940775156e-002	0.1502340137958527
67.31300354003906	3.158809423446655	2.641757950186729e-002	0.1572950780391693
67.44599914550781	3.273416519165039	2.74793840944767e-002	0.1629266291856766
67.57900238037109	3.367348670959473	2.835391461849213e-002	0.1677864342927933
67.71199798583984	3.518452405929565	2.953921630978584e-002	0.174960732460022
67.84500122070313	3.682357788085938	3.074079193174839e-002	0.1830434948205948
67.97699737548828	3.817759990692139	3.206764161586762e-002	0.1904218047857285
68.11000061035156	3.987924337387085	3.347568958997726e-002	0.1984324008226395
68.24199676513672	4.114542007446289	3.451251238584518e-002	0.2048470377922058
68.375	4.275344848632813	3.586189076304436e-002	0.2130812257528305
68.50700378417969	4.458200454711914	3.717002272605896e-002	0.2222137302160263
68.63999938964844	4.600256443023682	3.84284257888794e-002	0.2294525653123856
68.77200317382813	4.769760131835938	3.999081254005432e-002	0.2377771884202957
68.90499877929688	5.032549381256104	4.195916280150414e-002	0.2501918971538544
69.03700256347656	5.222067832946777	4.368298500776291e-002	0.2606001794338226
69.16999816894531	5.401697158813477	4.519403725862503e-002	0.2697223722934723
69.302001953125	5.570782661437988	4.662822932004929e-002	0.2777686715126038
69.43499755859375	5.836080074310303	4.877831414341927e-002	0.2906762957572937
69.56700134277344	6.010626792907715	5.023974180221558e-002	0.3000527918338776
69.69999694824219	6.192103862762451	5.183243751525879e-002	0.309043824672699
69.83300018310547	6.519739627838135	5.434110388159752e-002	0.3245894312858582
69.96499633789063	6.737335205078125	5.633968859910965e-002	0.3361127078533173
70.09799957275391	6.994710922241211	5.852656438946724e-002	0.3483424782752991
70.23000335693359	7.26377010345459	6.076011061668396e-002	0.3619708120822907
70.36299896240234	7.47344970703125	6.260649859905243e-002	0.3731711804866791
70.49600219726563	7.779467105865479	6.492006033658981e-002	0.3876969516277313
70.62799835205078	7.99672794342041	6.701990216970444e-002	0.3989501893520355
70.76000213623047	8.252682685852051	6.915905326604843e-002	0.4115062057971954
70.89299774169922	8.553353309631348	7.15574249625206e-002	0.4257901012897492
71.02500152587891	8.887664794921875	7.428628951311112e-002	0.4426567256450653
71.15799713134766	9.198060035705566	7.686664909124374e-002	0.4585160315036774
71.29100036621094	9.610599517822266	8.017323911190033e-002	0.47846719622612
71.42400360107422	9.960000038146973	8.293633162975311e-002	0.4956591427326202
71.55599975585938	10.20547580718994	8.535013347864151e-002	0.5089878439903259
71.68900299072266	10.61368942260742	8.840259909629822e-002	0.5282769799232483
71.82099914550781	10.89857292175293	9.123671799898148e-002	0.5430099964141846
71.95400238037109	11.42084312438965	9.502948820590973e-002	0.5675793886184692
72.08599853515625	11.70235252380371	9.792725741863251e-002	0.5830914974212647
72.21900177001953	12.13738441467285	0.1012320443987846	0.6035587787628174
72.35099792480469	12.48019313812256	0.1042879968881607	0.6207468509674072
72.48400115966797	12.86167240142822	0.1076421067118645	0.6399127840995789
72.61599731445313	13.34814453125	0.111325241625309	0.663692831993103
72.74900054931641	13.92866230010986	0.1159883812069893	0.6920497417449951
72.88099670410156	14.32732200622559	0.1196968108415604	0.7126014232635498
73.01399993896484	14.89128303527832	0.123874694108963	0.7399112582206726
73.14599609375	15.36188793182373	0.1281258314847946	0.7636539340019226
73.27899932861328	15.88089942932129	0.1325444132089615	0.7887566685676575
73.41100311279297	16.32629203796387	0.1363342255353928	0.8110327124595642
73.54399871826172	16.84115600585938	0.1405910402536392	0.8366430997848511
73.677001953125	17.33767700195313	0.144860103726387	0.861415445804596
73.80899810791016	17.82673072814941	0.1491352617740631	0.8853646516799927
73.94200134277344	18.38662719726563	0.1531063318252564	0.9126341342926025
74.07399749755859	18.9457893371582	0.1578002423048019	0.9406793713569641
74.20700073242188	19.65916061401367	0.1635915338993073	0.974729597568512
74.33899688720703	20.19136047363281	0.1685229688882828	1.001707673072815
74.47200012207031	20.88872337341309	0.1741271466016769	1.034983396530151
74.60399627685547	21.47890281677246	0.1791535168886185	1.064616084098816
74.73699951171875	22.09549522399902	0.1842256486415863	1.095617771148682
74.87000274658203	23.05091094970703	0.1913751661777496	1.140693426132202
75.00199890136719	23.58202171325684	0.1965989917516708	1.169244408607483
75.13500213623047	24.2221565246582	0.2019467800855637	1.201006293296814
75.26699829101563	24.91702270507813	0.2074652910232544	1.234303951263428
75.40000152587891	25.76309967041016	0.2139742523431778	1.274876117706299
75.53199768066406	26.2341423034668	0.2189678400754929	1.29927384853363
75.66500091552734	27.20070838928223	0.2262197434902191	1.345110654830933
75.7969970703125	28.06624794006348	0.2335070818662643	1.388481736183167
75.93000030517578	28.69610595703125	0.2388463914394379	1.419743061065674
76.06300354003906	29.59112739562988	0.2461924552917481	1.463645696640015
76.19499969482422	30.56598854064941	0.2539741396903992	1.511121988296509
76.3280029296875	31.37107086181641	0.2610324621200562	1.551238536834717
76.45999908447266	32.19115829467773	0.2679494619369507	1.591984510421753
76.59300231933594	32.87697219848633	0.2741242945194244	1.626270771026611
76.72499847412109	33.65177154541016	0.280626505613327	1.664127469062805
76.85800170898438	34.96294784545898	0.2899017333984375	1.72417140007019
76.98999786376953	35.70308685302734	0.297252744436264	1.764238953590393
77.12300109863281	36.93070602416992	0.3070732951164246	1.822777032852173
77.25599670410156	37.66823577880859	0.3136492073535919	1.859324336051941
77.38800048828125	39.13826751708984	0.324580579996109	1.928763628005981
77.52099609375	40.07241821289063	0.3333088755607605	1.976755976676941
77.65299987792969	40.89760208129883	0.3406560122966766	2.017852306365967
77.78600311279297	41.40044403076172	0.3455543220043182	2.04523515701294
77.91799926757813	42.36965942382813	0.3527569174766541	2.09064793586731
78.05100250244141	44.01862716674805	0.3645986914634705	2.167134284973145
78.18299865722656	45.41144180297852	0.3765692412853241	2.236423015594482
78.31600189208984	46.13503265380859	0.3839704394340515	2.274384498596191
78.44899749755859	47.3137321472168	0.3935266137123108	2.331634283065796
78.58100128173828	48.84656524658203	0.4053418934345245	2.404548406600952
78.71399688720703	49.8736572265625	0.4149879515171051	2.457365036010742
78.84600067138672	51.52333068847656	0.4275083243846893	2.534733533859253
78.97899627685547	52.10311889648438	0.4343487322330475	2.568534374237061
79.11100006103516	52.63998031616211	0.4395454525947571	2.596743822097778
79.24400329589844	54.47589111328125	0.4517262876033783	2.678966760635376
79.37599945068359	55.66505432128906	0.4625643491744995	2.739481687545776
79.50900268554688	57.17708969116211	0.4744769632816315	2.81184983253479
79.64199829101563	58.72077178955078	0.4870915412902832	2.88575005531311
79.77400207519531	60.23567962646484	0.4996148645877838	2.958653450012207
79.90699768066406	61.25850677490234	0.509663462638855	3.013499975204468
80.03900146484375	62.53348159790039	0.5194423794746399	3.074342250823975
80.1719970703125	64.75456237792969	0.5365505218505859	3.180727005004883
80.30400085449219	65.78411865234375	0.545645534992218	3.2321617603302
80.43699645996094	67.49553680419922	0.5599795579910278	3.315490484237671
80.56900024414063	68.27944183349609	0.568181037902832	3.356308460235596
80.70200347900391	70.18724822998047	0.5821182727813721	3.443518400192261
80.83499908447266	71.05593872070313	0.5913025736808777	3.492679357528687
80.96700286865234	72.57228088378906	0.6023732423782349	3.561656951904297
81.09999847412109	74.48285675048828	0.6176707744598389	3.653580188751221
81.23200225830078	76.54677581787109	0.634433925151825	3.754697561264038
81.36499786376953	78.13578033447266	0.6480069756507874	3.831161975860596
81.49700164794922	79.42483520507813	0.6598816514015198	3.896926879882813
81.62999725341797	80.59969329833984	0.6699199080467224	3.955188512802124
81.76200103759766	82.22197723388672	0.6824672818183899	4.03277587890625
81.89499664306641	83.96019744873047	0.6963623762130737	4.11491870880127
82.02799987792969	85.57389068603516	0.7105145454406738	4.195079803466797
82.16000366210938	87.52455902099609	0.7254579067230225	4.28819751739502
82.29299926757813	89.15445709228516	0.7394766807556152	4.368956565856934
82.42500305175781	91.60009002685547	0.7580742835998535	4.48279619216919
82.55799865722656	92.96257019042969	0.7714781761169434	4.553682804107666
82.69000244140625	94.58193969726563	0.785156786441803	4.633550643920898
82.822998046875	96.39654541015625	0.7998521327972412	4.720663547515869
82.95500183105469	98.65381622314453	0.8172718286514282	4.827062606811523
83.08799743652344	100.2476272583008	0.8328309059143066	4.909692764282227
83.22000122070313	102.0431365966797	0.8471840023994446	4.994099140167236
83.35299682617188	103.190803527832	0.8569772243499756	5.050149917602539
83.48600006103516	104.8034515380859	0.8711516261100769	5.130313873291016
83.61799621582031	105.8830261230469	0.8803004026412964	5.183359146118164
83.75099945068359	107.7306289672852	0.8930346965789795	5.268301486968994
83.88300323486328	110.046875	0.9126109480857849	5.382822513580322
84.01599884033203	111.4282913208008	0.9248277544975281	5.450082302093506
84.14800262451172	111.5743637084961	0.9303474426269531	5.466222286224365
84.28099822998047	114.3467407226563	0.9469380974769592	5.585083961486816
84.41400146484375	115.8781127929688	0.9606323838233948	5.662418842315674
84.54599761962891	119.846435546875	0.9888812303543091	5.843336582183838
84.67900085449219	122.1367797851563	1.011386156082153	5.962814331054688
84.81099700927734	123.6746292114258	1.02595865726471	6.041669368743897
84.94400024414063	125.8665161132813	1.043381094932556	6.145749092102051
85.07599639892578	127.45068359375	1.057950019836426	6.226244926452637
85.20899963378906	128.4356384277344	1.067440271377564	6.274815082550049
85.34100341796875	130.1730651855469	1.081021666526794	6.357787609100342
85.4739990234375	130.8153991699219	1.087632298469544	6.390521049499512
85.60600280761719	133.5752868652344	1.106512665748596	6.51606035232544
85.73899841308594	136.2777557373047	1.127023220062256	6.641501426696777
85.87200164794922	138.5540618896484	1.148193597793579	6.758667945861816
86.00399780273438	139.414306640625	1.158367991447449	6.805731773376465
86.13700103759766	141.6317596435547	1.174665689468384	6.908080577850342
86.26899719238281	143.0375366210938	1.187220573425293	6.977641105651856
86.40200042724609	144.6202697753906	1.200106501579285	7.05254602432251
86.53399658203125	146.0556488037109	1.212829828262329	7.124706745147705
86.66699981689453	148.4933471679688	1.229587912559509	7.23498010635376
86.79900360107422	150.9937744140625	1.250120997428894	7.354581356048584
86.93199920654297	153.0435943603516	1.268080711364746	7.455908298492432
87.06500244140625	155.6076812744141	1.287840485572815	7.575465202331543
87.19699859619141	158.2970428466797	1.310068726539612	7.706054210662842
87.33000183105469	159.4822998046875	1.323626279830933	7.773641109466553
87.46199798583984	161.4443664550781	1.339211344718933	7.864977836608887
87.59500122070313	162.0668334960938	1.346840500831604	7.90024471282959
87.72699737548828	165.3432464599609	1.367328405380249	8.042545318603516
87.86000061035156	166.1475982666016	1.380068898200989	8.098403930664063
87.99199676513672	168.3084869384766	1.394015073776245	8.190844535827637
88.125	170.5932922363281	1.412048816680908	8.30097770690918
88.25800323486328	172.8570709228516	1.431364178657532	8.41038990020752
88.38999938964844	173.6787261962891	1.441352248191834	8.457387924194336
88.52300262451172	175.6036071777344	1.456456542015076	8.549054145812988
88.65499877929688	176.5405731201172	1.465274930000305	8.594332695007324
88.78800201416016	177.15576171875	1.470791697502136	8.624057769775391
88.91999816894531	180.8709106445313	1.494780659675598	8.787436485290527
89.05300140380859	183.2978820800781	1.516556262969971	8.909556388854981
89.18499755859375	184.9965057373047	1.533106923103333	8.994812965393066
89.31800079345703	186.7217864990234	1.547348141670227	9.07810115814209
89.45099639892578	189.0337219238281	1.565332531929016	9.188620567321777
89.58300018310547	191.1722412109375	1.583645820617676	9.2923583984375
89.71600341796875	191.8971099853516	1.592003583908081	9.331268310546875
89.84799957275391	194.6997222900391	1.610475778579712	9.456217765808106
89.98100280761719	196.5874786376953	1.628255605697632	9.55283260345459
90.11299896240234	198.8583221435547	1.646866679191589	9.662299156188965
90.24600219726563	198.9184265136719	1.651341199874878	9.672395706176758
90.37799835205078	200.2506408691406	1.660414218902588	9.730722427368164
90.51100158691406	202.6072845458984	1.677664875984192	9.839882850646973
90.64299774169922	204.1143493652344	1.691428899765015	9.914822578430176
90.7760009765625	205.020751953125	1.701407194137573	9.962453842163086
90.90899658203125	206.5565643310547	1.711853623390198	10.03052043914795
91.04100036621094	208.0365447998047	1.724099636077881	10.10197925567627
91.17400360107422	211.1660614013672	1.745301246643066	10.2423849105835
91.30599975585938	211.4510803222656	1.754163265228272	10.27157592773438
91.43900299072266	214.1866607666016	1.77363383769989	10.39559841156006
91.57099914550781	214.1461181640625	1.776506900787354	10.39851093292236
91.70400238037109	214.7467498779297	1.784099578857422	10.43184471130371
91.83699798583984	219.0712127685547	1.808829188346863	10.61406326293945
91.96900177001953	219.3647155761719	1.817652344703674	10.64728832244873
92.10199737548828	222.6291961669922	1.840210199356079	10.79286193847656
92.23400115966797	223.2225341796875	1.850045084953308	10.83267211914063
92.36699676513672	224.7748565673828	1.862536549568176	10.90491676330566
92.49900054931641	226.4608764648438	1.874693274497986	10.98214149475098
92.63200378417969	225.3013000488281	1.872722744941711	10.94429588317871
92.76399993896484	225.7736053466797	1.873978614807129	10.95717525482178
92.89700317382813	226.227294921875	1.877404689788818	10.98053932189941
93.02999877929688	229.2683868408203	1.895617485046387	11.10785865783691
93.16200256347656	231.6702270507813	1.915679335594177	11.22430229187012
93.29499816894531	230.9343414306641	1.917878270149231	11.20763111114502
93.427001953125	232.7516326904297	1.927598357200623	11.28019046783447
93.55999755859375	233.9544525146484	1.938201665878296	11.34262275695801
93.69200134277344	234.4385986328125	1.943589925765991	11.36793994903565
93.82499694824219	236.1380920410156	1.956302165985107	11.44652557373047
93.95700073242188	235.4746398925781	1.954045534133911	11.41922092437744
94.08999633789063	238.9566040039063	1.97666609287262	11.57446384429932
94.22299957275391	237.8737335205078	1.973905682563782	11.53450775146484
94.35500335693359	242.3809661865234	2.001268863677979	11.72906017303467
94.48799896240234	239.9524993896484	1.992972493171692	11.63916969299316
94.62000274658203	239.8440093994141	1.992374181747437	11.63286018371582
94.75299835205078	242.9407348632813	2.006833791732788	11.75466060638428
94.88500213623047	246.5549163818359	2.036195278167725	11.93229103088379
95.01799774169922	242.6619415283203	2.019090414047241	11.77552223205566
95.15000152587891	244.1011657714844	2.023238897323608	11.82375526428223
95.28299713134766	245.6495208740234	2.032966375350952	11.89172554016113
95.41600036621094	244.9628601074219	2.032199621200562	11.86897087097168
95.54799652099609	246.2732238769531	2.039140462875366	11.92351245880127
95.68099975585938	248.9263153076172	2.057367086410523	12.04214763641357
95.81300354003906	250.2148132324219	2.070053339004517	12.10984325408936
95.94599914550781	249.6688842773438	2.070374488830566	12.09456920623779
96.0780029296875	247.5225524902344	2.058842897415161	12.00096797943115
96.21099853515625	249.8347015380859	2.068488597869873	12.08902263641357
96.34300231933594	250.3390502929688	2.072693586349487	12.11620426177979
96.47599792480469	252.25341796875	2.086429119110107	12.20557975769043
96.60900115966797	252.7655029296875	2.092523813247681	12.23129367828369
96.74099731445313	252.4581604003906	2.093649625778198	12.22376251220703
96.87400054931641	253.3456115722656	2.099247455596924	12.26148128509522
97.00599670410156	254.2119750976563	2.105200052261353	12.29847717285156
97.13899993896484	256.0153198242188	2.116493940353394	12.37762546539307
97.27099609375	255.161865234375	2.117125988006592	12.35611820220947
97.40399932861328	254.9072418212891	2.114956378936768	12.34023952484131
97.53600311279297	256.6255187988281	2.123944997787476	12.41108417510986
97.66899871826172	256.3780212402344	2.124343633651733	12.40553188323975
97.802001953125	255.9543762207031	2.121901512145996	12.38634967803955
97.93399810791016	256.1618041992188	2.123471736907959	12.39695262908936
98.06700134277344	252.4428405761719	2.100657463073731	12.23277187347412
98.19899749755859	256.1600952148438	2.117972850799561	12.38028335571289
98.33200073242188	254.6103973388672	2.112123966217041	12.32284736633301
98.46399688720703	255.0130767822266	2.112008094787598	12.33422088623047
98.59700012207031	256.5138549804688	2.121041059494019	12.39833831787109
98.72899627685547	259.1304931640625	2.140065670013428	12.51982975006104
98.86199951171875	259.1189270019531	2.144561529159546	12.52487564086914
98.99500274658203	257.51025390625	2.137835025787354	12.46257305145264
99.12699890136719	254.0446166992188	2.115713834762573	12.30905342102051
99.26000213623047	255.2332000732422	2.114378929138184	12.33907127380371
99.39199829101563	253.9365844726563	2.10767674446106	12.28728866577148
99.52500152587891	253.4300994873047	2.100414991378784	12.25381851196289
99.65699768066406	255.8722229003906	2.113989353179932	12.35827350616455
99.79000091552734	254.5673217773438	2.110554218292236	12.31281185150147
99.9219970703125	255.6687774658203	2.115981101989746	12.35426425933838
100.0550003051758	253.6804504394531	2.105835437774658	12.27278900146484
100.1880035400391	253.44287109375	2.102118968963623	12.25687408447266
100.3199996948242	252.4849243164063	2.094311475753784	12.21314144134522
100.4530029296875	251.4840545654297	2.085902452468872	12.1603364944458
100.5849990844727	251.0891876220703	2.081163883209229	12.13851928710938
100.7180023193359	251.7177581787109	2.084217548370361	12.16430568695068
100.8499984741211	249.2145233154297	2.069372177124023	12.05468940734863
100.9830017089844	250.3880615234375	2.075256824493408	12.1037130355835
101.1149978637695	250.9898529052734	2.07633376121521	12.12377166748047
101.2480010986328	250.3096618652344	2.07452917098999	12.09952163696289
101.3809967041016	251.4457244873047	2.08012843132019	12.14333820343018
101.5130004882813	249.999755859375	2.073137998580933	12.08444309234619
101.64599609375	247.6743621826172	2.058147192001343	11.9814977645874
101.7779998779297	247.4091339111328	2.051874160766602	11.95950794219971
101.911003112793	249.1539764404297	2.060540914535523	12.03143215179443
102.0429992675781	247.5802307128906	2.0537269115448	11.97142219543457
102.1760025024414	246.2380828857422	2.042435169219971	11.90224647521973
102.3079986572266	244.0054626464844	2.02703595161438	11.80315971374512
102.4410018920898	246.9643096923828	2.039700269699097	11.91692733764648
102.5739974975586	244.8405456542969	2.031807899475098	11.83785343170166
102.7060012817383	241.0913848876953	2.005659580230713	11.66555500030518
102.838996887207	240.8132629394531	1.997501134872437	11.64014530181885
102.9710006713867	242.4199523925781	2.004141330718994	11.70383071899414
103.1039962768555	240.3567199707031	1.993113517761231	11.617018699646
103.2360000610352	239.7226104736328	1.98823356628418	11.58860397338867
103.3690032958984	238.7064819335938	1.979454874992371	11.53681564331055
103.5009994506836	238.9862518310547	1.979188799858093	11.54475688934326
103.6340026855469	236.5531768798828	1.964168429374695	11.43874263763428
103.7669982910156	236.0623931884766	1.958059549331665	11.4100399017334
103.8990020751953	236.8703002929688	1.959453701972961	11.43468284606934
104.0319976806641	235.4812164306641	1.953575015068054	11.38137340545654
104.1640014648438	232.7587432861328	1.936154723167419	11.2605504989624
104.2969970703125	230.1902618408203	1.913375020027161	11.1318826675415
104.4290008544922	230.4069519042969	1.908808827400208	11.1286792755127
104.5619964599609	230.0608520507813	1.905171513557434	11.11089897155762
104.6940002441406	227.8883361816406	1.891659140586853	11.01631259918213
104.8270034790039	228.0061340332031	1.889097332954407	11.0140962600708
104.9599990844727	225.8496246337891	1.875230669975281	10.91859149932861
105.0920028686523	223.5328674316406	1.857338666915894	10.80787467956543
105.2249984741211	224.3375701904297	1.85853910446167	10.8355016708374
105.3570022583008	219.9578704833984	1.831792831420898	10.64778232574463
105.4899978637695	219.8240051269531	1.822444915771484	10.62032127380371
105.6220016479492	218.8290405273438	1.813435792922974	10.57305812835693
105.754997253418	217.7344970703125	1.806570410728455	10.52543830871582
105.8870010375977	216.4286651611328	1.794383049011231	10.4566011428833
106.0199966430664	216.4942779541016	1.793917059898377	10.4571590423584
106.1529998779297	216.0599670410156	1.79077684879303	10.43776607513428
106.2850036621094	213.6695098876953	1.775667190551758	10.33309745788574
106.4179992675781	209.8727264404297	1.747897982597351	10.1552619934082
106.5500030517578	211.2021636962891	1.748540997505188	10.19615840911865
106.6829986572266	209.9312744140625	1.74005401134491	10.14146423339844
106.8150024414063	208.9473876953125	1.732159495353699	10.09348297119141
106.947998046875	207.6200714111328	1.722959280014038	10.03460788726807
107.0800018310547	206.0306549072266	1.710475444793701	9.958398818969727
107.2129974365234	202.8743743896484	1.687553524971008	9.814656257629395
107.3460006713867	204.3031463623047	1.690239548683167	9.862955093383789
107.4779968261719	201.0429534912109	1.671287655830383	9.724976539611816
107.6110000610352	198.0436096191406	1.64800763130188	9.582587242126465
107.7429962158203	197.988525390625	1.640280842781067	9.563427925109863
107.8759994506836	195.038330078125	1.6210618019104	9.433528900146484
108.0080032348633	195.6485290527344	1.620017886161804	9.447257995605469
108.140998840332	194.1482391357422	1.609862089157105	9.379843711853027
108.2730026245117	192.5876312255859	1.598997473716736	9.309651374816895
108.4059982299805	192.69775390625	1.596677780151367	9.307658195495606
108.5390014648438	190.2207336425781	1.580658912658691	9.197549819946289
108.6709976196289	188.0871124267578	1.564496278762817	9.097944259643555
108.8040008544922	185.7146301269531	1.544615983963013	8.983251571655273
108.9359970092773	185.1604309082031	1.535298705101013	8.945923805236816
109.0690002441406	184.5744781494141	1.529639959335327	8.917031288146973
109.2009963989258	183.4085388183594	1.520605325698853	8.862240791320801
109.3339996337891	182.4058074951172	1.512313961982727	8.812673568725586
109.4660034179688	181.2387084960938	1.504028677940369	8.761241912841797
109.5989990234375	180.1968078613281	1.495934128761292	8.711194038391113
109.7320022583008	178.1446990966797	1.480825066566467	8.616539001464844
109.8639984130859	176.4947357177734	1.465973258018494	8.53267765045166
109.9970016479492	176.1638336181641	1.461618065834045	8.513835906982422
110.1289978027344	173.0653991699219	1.44080662727356	8.375613212585449
110.2620010375977	170.2165374755859	1.418131351470947	8.23975944519043
110.3939971923828	168.9096221923828	1.404178261756897	8.169485092163086
110.5270004272461	168.7389526367188	1.398288726806641	8.150616645812988
110.6589965820313	167.6384735107422	1.390987157821655	8.103468894958496
110.7919998168945	165.2010345458984	1.374485015869141	7.99370002746582
110.9250030517578	163.3860626220703	1.35885488986969	7.902507305145264
111.056999206543	162.5194244384766	1.349605798721314	7.858119487762451
111.1900024414063	161.9881896972656	1.343657851219177	7.829221248626709
111.3219985961914	159.4603881835938	1.327424168586731	7.718095302581787
111.4550018310547	158.7313232421875	1.31740140914917	7.673043251037598
111.5869979858398	156.2907409667969	1.301031231880188	7.565099716186523
111.7200012207031	155.0735015869141	1.288627743721008	7.499152660369873
111.8519973754883	153.8242492675781	1.277036070823669	7.43519401550293
111.9850006103516	153.1620941162109	1.271732687950134	7.405881881713867
112.1179962158203	150.3380737304688	1.252328753471375	7.277637004852295
112.25	149.7495269775391	1.243628740310669	7.241499423980713
112.3830032348633	148.0106506347656	1.229289889335632	7.15764045715332
112.5149993896484	144.9975280761719	1.208974599838257	7.024640560150147
112.6480026245117	144.5448150634766	1.200222730636597	6.989876747131348
112.7799987792969	143.3113403320313	1.190713167190552	6.933547496795654
112.9130020141602	141.2935638427734	1.17538046836853	6.837423801422119
113.0449981689453	140.5027160644531	1.167166471481323	6.795655727386475
113.1780014038086	139.3291625976563	1.158055782318115	6.741332054138184
113.3109970092773	136.5716247558594	1.139145731925964	6.618260860443115
113.443000793457	135.0323486328125	1.123872756958008	6.536581993103027
113.5759963989258	135.1297912597656	1.119587302207947	6.530176162719727
113.7080001831055	134.3227996826172	1.114388942718506	6.497096538543701
113.8410034179688	131.6382904052734	1.096518039703369	6.377060413360596
113.9729995727539	130.2327270507813	1.083530426025391	6.305467128753662
114.1060028076172	128.5394439697266	1.07065737247467	6.226014137268066
114.2379989624023	127.207160949707	1.05691409111023	6.155355930328369
114.3710021972656	127.4172821044922	1.056396126747131	6.162311553955078
114.5029983520508	124.2088165283203	1.035642027854919	6.019651889801025
114.6360015869141	122.9213485717773	1.022810101509094	5.952829837799072
114.7689971923828	122.3534545898438	1.016593456268311	5.922970771789551
114.9010009765625	119.9284744262695	0.9992097616195679	5.811395168304443
115.0339965820313	118.5577163696289	0.9870108366012573	5.742330074310303
115.1660003662109	117.531852722168	0.9774495959281921	5.688992977142334
115.2990036010742	115.2507171630859	0.9612316489219666	5.586507320404053
115.4309997558594	114.8485565185547	0.9536322355270386	5.557291030883789
115.5640029907227	113.3810729980469	0.9427717924118042	5.490411758422852
115.6959991455078	111.6806640625	0.9301597476005554	5.411524772644043
115.8290023803711	110.4395370483398	0.9190059900283814	5.349960803985596
115.9619979858398	110.3643341064453	0.9155740141868591	5.338987350463867
116.0940017700195	107.9784927368164	0.9004324078559876	5.235759735107422
116.2269973754883	106.9642486572266	0.8901340961456299	5.18217658996582
116.359001159668	104.4528350830078	0.8716930150985718	5.066202163696289
116.4919967651367	104.2879638671875	0.8663110136985779	5.048814296722412
116.6240005493164	103.2706756591797	0.8588429689407349	5.002225399017334
116.7570037841797	101.3005142211914	0.8450627326965332	4.911669731140137
116.8889999389648	99.64974212646484	0.8310552835464478	4.831243515014648
117.0220031738281	98.38373565673828	0.8198419809341431	4.768858909606934
117.1549987792969	96.67939758300781	0.8064281940460205	4.687930583953857
117.2870025634766	95.94263458251953	0.7985429763793945	4.649835586547852
117.4199981689453	95.15837860107422	0.7905493974685669	4.606819152832031
117.552001953125	93.40701293945313	0.7789331078529358	4.531240463256836
117.6849975585938	92.58811187744141	0.7701452374458313	4.486472129821777
117.8170013427734	91.26534271240234	0.7603983879089356	4.425140380859375
117.9499969482422	90.07119750976563	0.7504108548164368	4.367606639862061
118.0820007324219	88.90949249267578	0.7402088046073914	4.310319423675537
118.2149963378906	87.8704833984375	0.7315185070037842	4.260089874267578
118.3479995727539	87.16236877441406	0.7251912355422974	4.223600387573242
118.4800033569336	85.609130859375	0.713863730430603	4.152543067932129
118.6129989624023	84.17607879638672	0.7023717761039734	4.084982395172119
118.745002746582	83.14927673339844	0.6927591562271118	4.033229827880859
118.8779983520508	81.43647003173828	0.6796995997428894	3.95388674736023
119.0100021362305	81.07319641113281	0.6740730404853821	3.92902946472168
119.1429977416992	79.41739654541016	0.6627354621887207	3.855366468429565
119.2750015258789	79.35872650146484	0.6588782668113709	3.844850778579712
119.4079971313477	77.89747619628906	0.6497565507888794	3.781923532485962
119.5400009155273	76.05284118652344	0.6359410881996155	3.69423246383667
119.6729965209961	75.15227508544922	0.6265395879745483	3.645897388458252
119.8059997558594	74.54373931884766	0.6207672953605652	3.615600824356079
119.9380035400391	73.54132843017578	0.6129786968231201	3.569608211517334
120.0709991455078	72.53872680664063	0.6044006943702698	3.519957304000855
120.2030029296875	71.14651489257813	0.5940122604370117	3.455355167388916
120.3359985351563	68.85080718994141	0.5774966478347778	3.350313663482666
120.4680023193359	67.52017211914063	0.5647262930870056	3.282433986663818
120.6009979248047	67.84067535400391	0.5624224543571472	3.287197589874268
120.7330017089844	66.88259887695313	0.5567715167999268	3.247530937194824
120.8659973144531	65.81899261474609	0.5484927892684937	3.194913625717163
120.9990005493164	65.44477844238281	0.5449194312095642	3.176567792892456
121.1309967041016	64.09864044189453	0.5351790189743042	3.113896608352661
121.2639999389648	62.5169563293457	0.5232971906661987	3.040311336517334
121.39599609375	62.48946380615234	0.5193300843238831	3.030297040939331
121.5289993286133	61.22666931152344	0.5113871097564697	2.975882768630981
121.661003112793	59.90446853637695	0.5009748339653015	2.911976099014282
121.7939987182617	59.32709121704102	0.4947507977485657	2.881684303283691
121.9260025024414	58.2281379699707	0.4855560660362244	2.828829526901245
122.0589981079102	57.70123291015625	0.4800169169902802	2.801348209381104
122.1910018920898	56.53387451171875	0.472159206867218	2.749764680862427
122.3239974975586	55.53871917724609	0.4640592336654663	2.70097017288208
122.4570007324219	54.55843353271484	0.4557055234909058	2.651700496673584
122.588996887207	53.50344085693359	0.4470054507255554	2.601310729980469
122.7220001220703	53.10608673095703	0.4425117075443268	2.579288482666016
122.8539962768555	52.39199066162109	0.4368319511413574	2.546218395233154
122.9869995117188	51.36484909057617	0.4288058876991272	2.497197866439819
123.1190032958984	50.60977554321289	0.4228029549121857	2.460732936859131
123.2519989013672	49.8544807434082	0.4161519408226013	2.424044609069824
123.3840026855469	49.11182022094727	0.4099958539009094	2.388250350952148
123.5169982910156	48.36504745483398	0.4037756621837616	2.352343082427979
123.6500015258789	47.39228439331055	0.3962651789188385	2.306991577148438
123.7819976806641	46.74767684936523	0.3903199732303619	2.273288011550903
123.9150009155273	45.53842544555664	0.3813543617725372	2.21691632270813
124.0469970703125	45.20321273803711	0.3769915401935577	2.196921586990356
124.1800003051758	44.40850830078125	0.3710243701934815	2.160743236541748
124.3119964599609	43.55984115600586	0.364226907491684	2.119666576385498
124.4449996948242	43.04012680053711	0.3593376278877258	2.094011068344116
124.5770034790039	42.49956512451172	0.3546585738658905	2.067232131958008
124.7099990844727	41.64627456665039	0.3484373390674591	2.027724742889404
124.8430023193359	40.68603515625	0.3409885168075562	1.98143196105957
124.9749984741211	40.15525817871094	0.335531622171402	1.953529357910156
125.1080017089844	39.25278854370117	0.3287298381328583	1.911457777023315
125.2399978637695	38.88309097290039	0.3243816196918488	1.891292214393616
125.3730010986328	38.00761795043945	0.3181132078170776	1.851260781288147
125.504997253418	37.12102127075195	0.3105631470680237	1.808064818382263
125.6380004882813	36.71258163452148	0.3066965043544769	1.788007736206055
125.7699966430664	35.84971237182617	0.3005009889602661	1.747693061828613
125.9029998779297	35.37966537475586	0.2959670126438141	1.723017930984497
126.0350036621094	34.68413925170898	0.2902370393276215	1.688753962516785
126.1679992675781	34.21377563476563	0.2859618067741394	1.665256261825562
126.3010025024414	33.70115280151367	0.2816271185874939	1.640993475914002
126.4329986572266	33.05148315429688	0.2764924466609955	1.609842538833618
126.5660018920898	32.47618103027344	0.271690845489502	1.581181168556213
126.697998046875	31.90997505187988	0.2669676542282105	1.554721474647522
126.8310012817383	31.17132377624512	0.2612443566322327	1.520191550254822
126.9629974365234	30.6086311340332	0.2562295496463776	1.491981267929077
127.0960006713867	30.11842346191406	0.2518309056758881	1.467753171920776
127.2279968261719	29.95853424072266	0.2496836632490158	1.458003640174866
127.3610000610352	29.40132522583008	0.2460920810699463	1.432771921157837
127.4940032958984	28.79449272155762	0.2414219826459885	1.404338240623474
127.6259994506836	28.17007255554199	0.2362858355045319	1.373641967773438
127.7590026855469	27.6407642364502	0.231493279337883	1.34731662273407
127.890998840332	27.51434516906738	0.2294415086507797	1.339468836784363
128.0240020751953	26.54265975952148	0.2231178730726242	1.295923233032227
128.156005859375	26.22695541381836	0.2195346355438232	1.279030203819275
128.2890014648438	25.57811164855957	0.2148725837469101	1.247709035873413
128.4210052490234	25.24226951599121	0.2114627063274384	1.230098009109497
128.5540008544922	24.80000495910645	0.2076592445373535	1.209632039070129
128.6869964599609	24.28014755249023	0.2035137116909027	1.183637619018555
128.8190002441406	23.67938232421875	0.1986983865499497	1.155347228050232
128.9519958496094	23.35502433776856	0.195458397269249	1.138468146324158
129.0839996337891	22.87314987182617	0.1916521787643433	1.115904092788696
129.2169952392578	22.72990226745606	0.1896974295377731	1.10762894153595
129.3489990234375	22.02767944335938	0.1850333213806152	1.075573801994324
129.4819946289063	21.64129638671875	0.1814787238836289	1.055634498596191
129.6139984130859	21.37909889221191	0.1787960380315781	1.041907429695129
129.7469940185547	20.88924980163574	0.1751920431852341	1.019358515739441
129.8789978027344	20.46075057983398	0.1714530289173126	0.9985917210578919
130.0119934082031	20.15214920043945	0.1685050278902054	0.9828932881355286
130.1450042724609	19.66930961608887	0.1651808768510819	0.9601628184318543
130.2769927978516	19.39367866516113	0.1624802798032761	0.9459985494613648
130.4100036621094	19.0238037109375	0.1593679189682007	0.9275631308555603
130.5420074462891	18.68083000183106	0.1566508412361145	0.9117498397827148
130.6750030517578	18.38908004760742	0.1539435088634491	0.8968331217765808
130.8070068359375	17.88975143432617	0.1502947062253952	0.873529314994812
130.9400024414063	17.7535514831543	0.1485239416360855	0.8655490875244141
131.0720062255859	17.21697998046875	0.1447058171033859	0.8415647149085999
131.2050018310547	16.95300674438477	0.1421866416931152	0.8276376128196716
131.3379974365234	16.56611824035645	0.1391647458076477	0.8095064163208008
131.4700012207031	16.34311103820801	0.137067899107933	0.7976061105728149
131.6029968261719	15.9812822341919	0.1342588067054749	0.7803353667259216
131.7350006103516	15.59470367431641	0.1310280412435532	0.7617273926734924
131.8679962158203	15.44046211242676	0.1292616873979569	0.7528940439224243
132.	15.03169059753418	0.1262299120426178	0.734344482421875
132.1329956054688	14.7808198928833	0.1239675357937813	0.7215221524238586
132.2649993896484	14.68794822692871	0.1228693127632141	0.7158116102218628
132.3979949951172	14.47340106964111	0.1211855188012123	0.7056096792221069
132.531005859375	14.05849361419678	0.1180911958217621	0.6869227886199951
132.6629943847656	13.82095813751221	0.1160845011472702	0.6752567887306213
132.7960052490234	13.63579368591309	0.1142700761556625	0.6651579737663269
132.9279937744141	13.29864501953125	0.1118918806314468	0.6497904062271118
133.0610046386719	13.12606334686279	0.1101402640342712	0.640718936920166
133.1940002441406	12.83526515960693	0.1078913360834122	0.6266783475875855
133.3260040283203	12.37123203277588	0.1044815257191658	0.6051396131515503
133.4589996337891	12.34134006500244	0.1032666862010956	0.6020859479904175
133.5910034179688	12.14371109008789	0.1019321009516716	0.5932838916778565
133.7239990234375	11.85772895812988	9.968025237321854e-002	0.579425573348999
133.8560028076172	11.71401214599609	9.788509458303452e-002	0.571560263633728
133.9889984130859	11.45131874084473	9.607329964637756e-002	0.5593534708023071
134.1210021972656	11.20122718811035	9.427672624588013e-002	0.5471929907798767
134.2539978027344	10.88195133209229	9.154080599546433e-002	0.5315556526184082
134.3860015869141	10.66438293457031	8.968108147382736e-002	0.5207581520080566
134.5189971923828	10.46545600891113	8.794818073511124e-002	0.51080322265625
134.6510009765625	10.35593986511231	8.666666597127914e-002	0.5046897530555725
134.7839965820313	10.13338470458984	8.507809042930603e-002	0.4945390522480011
134.9170074462891	9.930867195129395	8.345501869916916e-002	0.4849068820476532
135.0489959716797	9.830631256103516	8.237627148628235e-002	0.479205995798111
135.1820068359375	9.664277076721191	8.095204085111618e-002	0.4716095924377441
135.3139953613281	9.50936222076416	7.980863749980927e-002	0.463899165391922
135.4470062255859	9.251721382141113	7.785847783088684e-002	0.4515199959278107
135.5789947509766	9.089839935302734	7.639531791210175e-002	0.4431948065757752
135.7120056152344	8.943672180175781	7.497278600931168e-002	0.4360530376434326
135.8450012207031	8.841121673583984	7.405129075050354e-002	0.43061962723732
135.9770050048828	8.614761352539063	7.241968810558319e-002	0.4204837083816528
136.1100006103516	8.49870491027832	7.118973135948181e-002	0.413950115442276
136.2420043945313	8.373140335083008	7.016917318105698e-002	0.4085535109043121
136.375	8.223367691040039	6.897735595703125e-002	0.4011919796466827
136.5079956054688	7.940940856933594	6.706460565328598e-002	0.3884336948394775
136.6410064697266	7.824173927307129	6.593684107065201e-002	0.3821039497852325
136.7729949951172	7.768144130706787	6.496773660182953e-002	0.3781667053699493
136.906005859375	7.667504787445068	6.408848613500595e-002	0.3735829293727875
137.0390014648438	7.474353790283203	6.289660185575485e-002	0.3645336925983429
137.1710052490234	7.294627666473389	6.137142702937126e-002	0.3558416962623596
137.3040008544922	7.266706466674805	6.095901131629944e-002	0.353946328163147
137.4360046386719	7.121459007263184	5.981963127851486e-002	0.3470301032066345
137.5690002441406	6.912826061248779	5.828820914030075e-002	0.3370276093482971
137.7010040283203	6.826246738433838	5.71444146335125e-002	0.3321965336799622
137.8339996337891	6.72248125076294	5.637465789914131e-002	0.3268550038337708
137.9660034179688	6.635947704315186	5.580311268568039e-002	0.3229031562805176
138.0989990234375	6.449863433837891	5.436431616544724e-002	0.3149950802326202
138.2319946289063	6.387703895568848	5.358198657631874e-002	0.3106699287891388
138.3639984130859	6.241346836090088	5.253172665834427e-002	0.3041332960128784
138.4969940185547	6.143366813659668	5.155815184116364e-002	0.2990065515041351
138.6300048828125	6.058501720428467	5.088239908218384e-002	0.2948898375034332
138.7630004882813	5.972647666931152	5.024345591664314e-002	0.2910806834697723
138.89599609375	5.817385673522949	4.913105443120003e-002	0.2837890088558197
139.0279998779297	5.707080841064453	4.809057712554932e-002	0.277722030878067
139.1609954833984	5.662182331085205	4.763438180088997e-002	0.2749821245670319
139.2929992675781	5.57303524017334	4.676027595996857e-002	0.2706404328346252
139.4250030517578	5.465371608734131	4.608384892344475e-002	0.2658922672271729
139.5579986572266	5.33383846282959	4.505569487810135e-002	0.2599990665912628
139.6909942626953	5.280068874359131	4.426019638776779e-002	0.2565800845623016
139.822998046875	5.235457420349121	4.395706579089165e-002	0.2545561492443085
139.9559936523438	5.113668918609619	4.292923584580421e-002	0.2482826113700867
140.0879974365234	5.066817760467529	4.245768859982491e-002	0.2458800375461578
140.2209930419922	4.976704597473145	4.17112410068512e-002	0.2421706765890122
140.3529968261719	4.891019344329834	4.09151092171669e-002	0.2377580851316452
140.4859924316406	4.827914714813232	4.058605805039406e-002	0.2343907505273819
140.6179962158203	4.722482204437256	3.971461206674576e-002	0.2293465286493301
140.7510070800781	4.707363605499268	3.939041122794151e-002	0.2281404286623001
140.8840026855469	4.627490997314453	3.883136808872223e-002	0.2247643619775772
141.0160064697266	4.537588119506836	3.805197030305862e-002	0.2202767282724381
141.1490020751953	4.440052509307861	3.733670711517334e-002	0.2154374867677689
141.281005859375	4.383118152618408	3.68470661342144e-002	0.2130538672208786
141.4140014648438	4.336094856262207	3.619002550840378e-002	0.2100917845964432
141.5460052490234	4.307489395141602	3.604701161384583e-002	0.2086215764284134
141.6790008544922	4.259437084197998	3.561810031533241e-002	0.2059107273817062
141.8110046386719	4.136587619781494	3.478202968835831e-002	0.2004562765359879
141.9440002441406	4.080969333648682	3.440487757325172e-002	0.197619304060936
142.0769958496094	4.034819602966309	3.394706919789314e-002	0.1948688477277756
142.2100067138672	3.971619367599487	3.358059003949165e-002	0.1925442665815353
142.3419952392578	3.883677959442139	3.281410783529282e-002	0.1880600452423096
142.4750061035156	3.870609283447266	3.244100138545036e-002	0.1870507448911667
142.6080017089844	3.818146944046021	3.202452510595322e-002	0.1844874322414398
142.7400054931641	3.777337551116943	3.157265111804009e-002	0.1827570199966431
142.8730010986328	3.711511611938477	3.119994327425957e-002	0.1797721385955811
143.0059967041016	3.674039602279663	3.091259486973286e-002	0.1775109469890595
143.1380004882813	3.58764910697937	3.023156709969044e-002	0.1734861582517624
143.27099609375	3.563040018081665	2.991247735917568e-002	0.1719395965337753
143.4040069580078	3.512407779693604	2.949953265488148e-002	0.1698160022497177
143.5370025634766	3.449013471603394	2.907386608421803e-002	0.1664965897798538
143.6699981689453	3.418944120407105	2.885023131966591e-002	0.1647497117519379
143.802001953125	3.36810827255249	2.827059291303158e-002	0.1625254601240158
143.9349975585938	3.350152254104614	2.79381275177002e-002	0.1610892117023468
144.0679931640625	3.2944176197052	2.765883877873421e-002	0.158802941441536
144.2010040283203	3.247972965240479	2.718705497682095e-002	0.1567031294107437
144.3339996337891	3.242166042327881	2.713470160961151e-002	0.1560982465744019
144.4660034179688	3.201565742492676	2.675306983292103e-002	0.1541008055210114
144.5989990234375	3.134376764297485	2.63874139636755e-002	0.1511270850896835
144.7319946289063	3.095291376113892	2.592178620398045e-002	0.1492273956537247
144.8650054931641	3.066231966018677	2.540689893066883e-002	0.1474573761224747
144.9969940185547	3.025360822677612	2.526186034083366e-002	0.1454116404056549
145.1300048828125	2.99822998046875	2.507675997912884e-002	0.1438682228326798
145.2630004882813	2.970790863037109	2.476700022816658e-002	0.1428026258945465
145.39599609375	2.944497108459473	2.449618838727474e-002	0.1415536999702454
145.5290069580078	2.91527247428894	2.431992441415787e-002	0.1401934623718262
145.6609954833984	2.881882190704346	2.414089255034924e-002	0.1386903375387192
145.7940063476563	2.818758726119995	2.364927902817726e-002	0.1351851671934128
145.927001953125	2.80569863319397	2.34706811606884e-002	0.134796753525734
146.0590057373047	2.766925573348999	2.327147126197815e-002	0.1330916434526444
146.1920013427734	2.727729797363281	2.279839292168617e-002	0.1307072341442108
146.3240051269531	2.708366632461548	2.257120236754417e-002	0.1298328638076782
146.4570007324219	2.704727411270142	2.25762166082859e-002	0.1297117620706558
146.5899963378906	2.67258882522583	2.244113758206368e-002	0.1286829560995102
146.7230072021484	2.628329992294312	2.215233631432056e-002	0.1260237693786621
146.8560028076172	2.618728399276733	2.204377762973309e-002	0.125695988535881
146.9889984130859	2.585235118865967	2.165671624243259e-002	0.1241229027509689
147.1219940185547	2.551560878753662	2.157474867999554e-002	0.1223792657256126
147.2539978027344	2.528479814529419	2.12425272911787e-002	0.120963029563427
147.3869934082031	2.499368190765381	2.085200510919094e-002	0.1197289004921913
147.5189971923828	2.498236417770386	2.089347504079342e-002	0.1196715086698532
147.6519927978516	2.452637910842896	2.061797305941582e-002	0.117644727230072
147.7839965820313	2.43388843536377	2.040244452655315e-002	0.1166443377733231
147.9170074462891	2.401718139648438	2.030746638774872e-002	0.1150172054767609
148.0489959716797	2.400329113006592	1.996676623821259e-002	0.1144780591130257
148.1820068359375	2.399121522903442	2.001787722110748e-002	0.1146133244037628
148.3150024414063	2.361916303634644	1.988264545798302e-002	0.112819254398346
148.447998046875	2.353357791900635	1.96644626557827e-002	0.1123592108488083
148.5809936523438	2.333231687545776	1.967262476682663e-002	0.1116625368595123
148.7140045166016	2.313752412796021	1.923162676393986e-002	0.1103454008698463
148.8459930419922	2.304148197174072	1.914810948073864e-002	0.1098232269287109
148.9779968261719	2.287786483764648	1.908781938254833e-002	0.1096152737736702
149.1109924316406	2.240477561950684	1.878100819885731e-002	0.1069797649979591
149.2440032958984	2.24304461479187	1.877693273127079e-002	0.1066361367702484
149.3760070800781	2.218776941299439	1.861722394824028e-002	0.1057620570063591
149.5090026855469	2.214448213577271	1.846348121762276e-002	0.1052407547831535
149.6419982910156	2.214913845062256	1.866681501269341e-002	0.1053968146443367
149.7749938964844	2.168710470199585	1.813907362520695e-002	0.1034606769680977
149.9069976806641	2.171097993850708	1.793418079614639e-002	0.1031581312417984
150.0399932861328	2.145814180374146	1.793909072875977e-002	0.1022550165653229
150.1719970703125	2.136372566223145	1.776080951094627e-002	0.1018122211098671
150.3059997558594	2.109985113143921	1.766646467149258e-002	0.100615419447422
150.4380035400391	2.097916603088379	1.747562363743782e-002	9.950852394104004e-002
150.5709991455078	2.085281848907471	1.731617003679276e-002	9.886503219604492e-002
150.7039947509766	2.081227779388428	1.743152737617493e-002	9.88958552479744e-002
150.8359985351563	2.062283515930176	1.730256341397762e-002	9.785235673189163e-002
150.9700012207031	2.045637845993042	1.698811911046505e-002	9.697860479354858e-002
151.1020050048828	2.050634145736694	1.729955151677132e-002	9.783249348402023e-002
151.2350006103516	2.004443407058716	1.693479903042316e-002	9.549985826015472e-002
151.3679962158203	2.011088371276856	1.6649279743433e-002	9.509458392858505e-002
151.5010070800781	1.994877815246582	1.678615808486939e-002	9.490464627742767e-002
151.6340026855469	1.986045718193054	1.654660701751709e-002	9.394724667072296e-002
151.7669982910156	1.971099853515625	1.637332141399384e-002	9.337422251701355e-002
151.8999938964844	1.951877474784851	1.640485413372517e-002	9.254463762044907e-002
152.0319976806641	1.93609881401062	1.622874662280083e-002	9.235053509473801e-002
152.1649932861328	1.935743093490601	1.613412424921989e-002	9.170377999544144e-002
152.2969970703125	1.898382544517517	1.591972075402737e-002	9.043829143047333e-002
152.4299926757813	1.885523200035095	1.566534116864204e-002	8.920411020517349e-002
152.5630035400391	1.904703140258789	1.578998193144798e-002	9.002309292554855e-002
152.6959991455078	1.8916175365448	1.572893187403679e-002	8.962593227624893e-002
152.8289947509766	1.892492890357971	1.572532393038273e-002	8.928151428699493e-002
152.9609985351563	1.872676491737366	1.583186909556389e-002	8.882312476634979e-002
153.093994140625	1.841754913330078	1.54187548905611e-002	8.720154315233231e-002
153.2259979248047	1.841441512107849	1.541402563452721e-002	8.747295290231705e-002
153.3589935302734	1.834445118904114	1.537887565791607e-002	8.689653873443604e-002
153.4920043945313	1.83297336101532	1.526743639260531e-002	8.667774498462677e-002
153.625	1.822207093238831	1.515980437397957e-002	8.618686348199844e-002
153.7570037841797	1.801268219947815	1.513017062097788e-002	8.529080450534821e-002
153.8899993896484	1.816921710968018	1.522104628384113e-002	8.59701931476593e-002
154.0229949951172	1.795888900756836	1.491767633706331e-002	8.492211997509003e-002
154.1549987792969	1.762009143829346	1.469623111188412e-002	8.347039669752121e-002
154.2879943847656	1.769789457321167	1.47356279194355e-002	8.320792019367218e-002
154.4210052490234	1.760464072227478	1.472122501581907e-002	8.326810598373413e-002
154.5529937744141	1.740978002548218	1.455337181687355e-002	8.224936574697495e-002
154.6860046386719	1.745874762535095	1.460288930684328e-002	8.215572685003281e-002
154.8190002441406	1.740978002548218	1.439162530004978e-002	8.200493454933167e-002
154.9519958496094	1.731284141540527	1.427928451448679e-002	8.147586137056351e-002
155.0850067138672	1.730591297149658	1.434856094419956e-002	8.143351227045059e-002
155.2180023193359	1.726648569107056	1.436076126992703e-002	8.136948943138123e-002
155.3509979248047	1.707501530647278	1.416235323995352e-002	8.069014549255371e-002
155.4839935302734	1.696471691131592	1.412889454513788e-002	8.021191507577896e-002
155.6170043945313	1.692278742790222	1.405658945441246e-002	7.952636480331421e-002
155.75	1.688232660293579	1.411406137049198e-002	7.966703921556473e-002
155.8829956054688	1.670033097267151	1.404728647321463e-002	7.900061458349228e-002
156.0149993896484	1.677667856216431	1.402295846492052e-002	7.901842892169952e-002
156.1479949951172	1.669784665107727	1.393530331552029e-002	7.855032384395599e-002
156.281005859375	1.662621140480042	1.393091212958098e-002	7.854636758565903e-002
156.4129943847656	1.647254109382629	1.380456611514092e-002	7.763846218585968e-002
156.5460052490234	1.633942008018494	1.361033692955971e-002	7.685383409261704e-002
156.6790008544922	1.639713048934937	1.369100250303745e-002	7.743879407644272e-002
156.8119964599609	1.628782629966736	1.367918401956558e-002	7.669974863529205e-002
156.9440002441406	1.626884579658508	1.363772805780172e-002	7.662172615528107e-002
157.0769958496094	1.606233954429627	1.351274270564318e-002	7.600169628858566e-002
157.2100067138672	1.608293056488037	1.346138678491116e-002	7.57322758436203e-002
157.3430023193359	1.59733247756958	1.332760322839022e-002	7.541656494140625e-002
157.4759979248047	1.593784213066101	1.335358433425427e-002	7.490965723991394e-002
157.6080017089844	1.600182175636292	1.329048350453377e-002	7.512954622507095e-002
157.7409973144531	1.611763715744019	1.334734447300434e-002	7.544221729040146e-002
157.8739929199219	1.591439843177795	1.321260537952185e-002	7.505657523870468e-002
158.0070037841797	1.593516826629639	1.337885577231646e-002	7.503487914800644e-002
158.1399993896484	1.572142958641052	1.318870112299919e-002	7.396749407052994e-002
158.2720031738281	1.556764364242554	1.302039995789528e-002	7.319352030754089e-002
158.4049987792969	1.548521280288696	1.299429591745138e-002	7.290317863225937e-002
158.5379943847656	1.549913644790649	1.285898126661778e-002	7.292581349611282e-002
158.6710052490234	1.555928468704224	1.284095924347639e-002	7.316891103982925e-002
158.8029937744141	1.545108199119568	1.281235367059708e-002	7.269556075334549e-002
158.9349975585938	1.542706370353699	1.298246905207634e-002	7.257652282714844e-002
159.0679931640625	1.52777099609375	1.280064973980188e-002	7.205526530742645e-002
159.1999969482422	1.518799066543579	1.280950382351875e-002	7.130040228366852e-002
159.3329925537109	1.539037585258484	1.294954586774111e-002	7.214769721031189e-002
159.4660034179688	1.523294448852539	1.280685793608427e-002	7.169840484857559e-002
159.5980072021484	1.504287004470825	1.272932998836041e-002	7.083281874656677e-002
159.7310028076172	1.492830872535706	1.241785287857056e-002	7.044398039579392e-002
159.8630065917969	1.481427788734436	1.249728631228209e-002	6.963535398244858e-002
159.9960021972656	1.484626054763794	1.237243134528399e-002	6.968244165182114e-002
160.1289978027344	1.47577178478241	1.22394198551774e-002	6.924305111169815e-002
160.2610015869141	1.479357719421387	1.234952453523874e-002	6.957846134901047e-002
160.3939971923828	1.464601635932922	1.231456641107798e-002	6.872248649597168e-002
160.5269927978516	1.467999577522278	1.218617986887693e-002	6.823255866765976e-002
160.6600036621094	1.473753929138184	1.221471931785345e-002	6.899499148130417e-002
160.7920074462891	1.461685657501221	1.21479369699955e-002	6.856078654527664e-002
160.9250030517578	1.452114224433899	1.199762802571058e-002	6.77536353468895e-002
161.0579986572266	1.443909764289856	1.214773487299681e-002	6.780552864074707e-002
161.1909942626953	1.437609791755676	1.203925255686045e-002	6.735812127590179e-002
161.3240051269531	1.430925965309143	1.191331725567579e-002	6.714770197868347e-002
161.4559936523438	1.426927804946899	1.183102186769247e-002	6.699896603822708e-002
161.5890045166016	1.420080065727234	1.175293233245611e-002	6.654310971498489e-002
161.7230072021484	1.42551052570343	1.187426317483187e-002	6.671427935361862e-002
161.8560028076172	1.419402718544006	1.184833701699972e-002	6.644041836261749e-002
161.9889984130859	1.423369526863098	1.185499783605337e-002	6.66184201836586e-002
162.1219940185547	1.410169959068298	1.185267418622971e-002	6.593495607376099e-002
162.2550048828125	1.401570081710815	1.17759769782424e-002	6.567791849374771e-002
162.3880004882813	1.397359728813171	1.161091309040785e-002	6.521385163068771e-002
162.52099609375	1.399234175682068	1.182909123599529e-002	6.548640131950378e-002
162.6540069580078	1.371549963951111	1.155952829867601e-002	6.439076364040375e-002
162.7870025634766	1.376854181289673	1.144033577293158e-002	6.465528905391693e-002
162.9199981689453	1.393632292747498	1.171507593244314e-002	6.527245789766312e-002
163.052001953125	1.374544143676758	1.145956758409739e-002	6.435805559158325e-002
163.1849975585938	1.368229866027832	1.145035587251186e-002	6.375062465667725e-002
163.3179931640625	1.368474960327148	1.135171018540859e-002	6.39471635222435e-002
163.4499969482422	1.378183245658875	1.140967290848494e-002	6.42833337187767e-002
163.5829925537109	1.360877990722656	1.137517485767603e-002	6.3758485019207e-002
163.7149963378906	1.364297986030579	1.132491510361433e-002	6.388328224420548e-002
163.8480072021484	1.357561111450195	1.128326915204525e-002	6.334488838911057e-002
163.9799957275391	1.345557570457459	1.131227798759937e-002	6.26290962100029e-002
164.1130065917969	1.35713255405426	1.128468383103609e-002	6.354724615812302e-002
164.2460021972656	1.351674914360046	1.128397695720196e-002	6.323390454053879e-002
164.3780059814453	1.343926787376404	1.129842922091484e-002	6.295011192560196e-002
164.5110015869141	1.338740706443787	1.120507530868053e-002	6.267915666103363e-002
164.6430053710938	1.340717077255249	1.110746432095766e-002	6.257904320955277e-002
164.7760009765625	1.335563063621521	1.118891872465611e-002	6.235725060105324e-002
164.9080047607422	1.329780459403992	1.110806968063116e-002	6.240435317158699e-002
165.0410003662109	1.314605951309204	1.115055568516254e-002	6.151369586586952e-002
165.1739959716797	1.309820055961609	1.091029681265354e-002	6.11460842192173e-002
165.3059997558594	1.315642714500427	1.095502078533173e-002	6.125978380441666e-002
165.4389953613281	1.309230923652649	1.102698035538197e-002	6.134800985455513e-002
165.5720062255859	1.30905818939209	1.082211267203093e-002	6.083641201257706e-002
165.7039947509766	1.305280089378357	1.083066593855619e-002	6.097457557916641e-002
165.8370056152344	1.298854112625122	1.084898319095373e-002	6.070708110928536e-002
165.9700012207031	1.305828452110291	1.073390152305365e-002	6.05885460972786e-002
166.1029968261719	1.295586824417114	1.085612922906876e-002	6.061107665300369e-002
166.2350006103516	1.26898205280304	1.063632220029831e-002	5.955950915813446e-002
166.3679962158203	1.262888431549072	1.044223271310329e-002	5.874757841229439e-002
166.5010070800781	1.279255151748657	1.075592264533043e-002	5.973860993981361e-002
166.6329956054688	1.277857303619385	1.076467148959637e-002	5.923563614487648e-002
166.7660064697266	1.263805270195007	1.066153682768345e-002	5.891382694244385e-002
166.8990020751953	1.273411870002747	1.066495291888714e-002	5.931390449404717e-002
167.0319976806641	1.277097702026367	1.055378559976816e-002	5.94048984348774e-002
167.1660003662109	1.261177062988281	1.055930554866791e-002	5.880136042833328e-002
167.2980041503906	1.264579653739929	1.063953619450331e-002	5.926205217838287e-002
167.4309997558594	1.263744235038757	1.057105045765638e-002	5.925226956605911e-002
167.5639953613281	1.257500767707825	1.062667928636074e-002	5.862046778202057e-002
167.6970062255859	1.255586743354797	1.052598655223846e-002	5.878962576389313e-002
167.8289947509766	1.258295059204102	1.028737891465426e-002	5.855691805481911e-002
167.9629974365234	1.242808103561401	1.035914663225412e-002	5.792945250868797e-002
168.0959930419922	1.244750380516052	1.031897962093353e-002	5.785812810063362e-002
168.2279968261719	1.237999677658081	1.018385775387287e-002	5.73580302298069e-002
168.3609924316406	1.235946893692017	1.021922752261162e-002	5.769205093383789e-002
168.4940032958984	1.228846311569214	1.03840958327055e-002	5.735314637422562e-002
168.6269989013672	1.223140954971314	1.035834476351738e-002	5.675764381885529e-002
168.7599945068359	1.22649073600769	1.040744688361883e-002	5.730627477169037e-002
168.8919982910156	1.226947546005249	1.022416539490223e-002	5.736486241221428e-002
169.0240020751953	1.218564629554749	1.003877725452185e-002	5.651270970702171e-002
169.1569976806641	1.212743043899536	1.010248344391584e-002	5.64834401011467e-002
169.2899932861328	1.207532644271851	9.975209832191467e-003	5.609909072518349e-002
169.4219970703125	1.200552225112915	9.976617991924286e-003	5.55286817252636e-002
169.5549926757813	1.20780622959137	1.011315546929836e-002	5.628929659724236e-002
169.6869964599609	1.210826873779297	1.002469286322594e-002	5.635368078947067e-002
169.8200073242188	1.20124101638794	1.009463146328926e-002	5.588356405496597e-002
169.9519958496094	1.191167950630188	1.005719136446714e-002	5.579483509063721e-002
170.0850067138672	1.196765184402466	9.885255247354507e-003	5.569440871477127e-002
170.2180023193359	1.183055639266968	9.681005962193012e-003	5.501315370202065e-002
170.3509979248047	1.194477319717407	9.905852377414703e-003	5.576948449015617e-002
170.4830017089844	1.184885978698731	9.770586155354977e-003	5.497125908732414e-002
170.6159973144531	1.182944416999817	9.809029288589954e-003	5.488552898168564e-002
170.7489929199219	1.173060417175293	9.739881381392479e-003	5.452514812350273e-002
170.8809967041016	1.178334832191467	9.895804338157177e-003	5.483876913785934e-002
171.0140075683594	1.168374300003052	9.731053374707699e-003	5.448619648814201e-002
171.14599609375	1.173191785812378	9.649625979363918e-003	5.440537258982658e-002
171.2790069580078	1.16388201713562	9.789956733584404e-003	5.423985421657562e-002
171.4120025634766	1.167425155639648	9.739179164171219e-003	5.422330647706986e-002
171.5449981689453	1.160884737968445	9.7383763641119e-003	5.382520332932472e-002
171.677001953125	1.165305137634277	9.782428853213787e-003	5.388651415705681e-002
171.8099975585938	1.152735114097595	9.641306474804878e-003	5.309461802244186e-002
171.9429931640625	1.146002173423767	9.527202695608139e-003	5.31996488571167e-002
172.0749969482422	1.150930523872376	9.718814864754677e-003	5.365199595689774e-002
172.2079925537109	1.142778396606445	9.482355788350105e-003	5.296625941991806e-002
172.3410034179688	1.135498046875	9.39882081001997e-003	5.290888994932175e-002
172.4739990234375	1.125044584274292	9.356427937746048e-003	5.23577481508255e-002
172.6069946289063	1.139333963394165	9.382521733641625e-003	5.29370903968811e-002
172.7389984130859	1.142174005508423	9.683813899755478e-003	5.317241698503494e-002
172.8719940185547	1.140703558921814	9.674088098108769e-003	5.330274626612663e-002
173.0050048828125	1.129480242729187	9.414222091436386e-003	5.28719462454319e-002
173.1380004882813	1.13666582107544	9.519993327558041e-003	5.289625003933907e-002
173.27099609375	1.128172516822815	9.350829757750034e-003	5.216243863105774e-002
173.4040069580078	1.113970160484314	9.450835175812244e-003	5.182147026062012e-002
173.5359954833984	1.111046314239502	9.197407402098179e-003	5.133886262774468e-002
173.6690063476563	1.118489980697632	9.138834662735462e-003	5.161558091640472e-002
173.802001953125	1.116389751434326	9.201699867844582e-003	5.143497884273529e-002
173.9349975585938	1.108183979988098	9.150007739663124e-003	5.146022140979767e-002
174.0679931640625	1.113433957099915	9.208886884152889e-003	5.189431831240654e-002
174.1999969482422	1.106515526771545	9.320447221398354e-003	5.134662985801697e-002
174.3339996337891	1.10330057144165	9.140131063759327e-003	5.136410519480705e-002
174.4660034179688	1.105888605117798	9.196609258651733e-003	5.113695561885834e-002
174.5989990234375	1.097368717193604	9.062448516488075e-003	5.108163133263588e-002
174.7319946289063	1.097287893295288	9.090264327824116e-003	5.063138902187347e-002
174.8650054931641	1.08821964263916	8.942697197198868e-003	5.01406192779541e-002
174.9980010986328	1.090390086174011	9.174653328955174e-003	5.062071979045868e-002
175.1309967041016	1.087149739265442	9.102729149162769e-003	5.046550929546356e-002
175.2640075683594	1.08832061290741	9.173355996608734e-003	5.048393830657005e-002
175.3970031738281	1.078554034233093	9.154995903372765e-003	5.005722865462303e-002
175.5299987792969	1.07251501083374	9.096047841012478e-003	4.970920458436012e-002
175.6629943847656	1.071184754371643	8.918703533709049e-003	4.98216450214386e-002
175.7960052490234	1.075075387954712	8.804187178611755e-003	4.931188374757767e-002
175.9290008544922	1.067376017570496	8.743631653487682e-003	4.937001690268517e-002
176.0619964599609	1.062451004981995	8.83004441857338e-003	4.951633885502815e-002
176.1950073242188	1.071144461631775	8.98920651525259e-003	4.971792921423912e-002
176.3280029296875	1.073392033576965	8.76255426555872e-003	4.943687841296196e-002
176.4609985351563	1.066126942634583	8.804285898804665e-003	4.958320781588554e-002
176.593994140625	1.061474323272705	8.852923288941383e-003	4.914331063628197e-002
176.7270050048828	1.058776259422302	8.97685531526804e-003	4.897350817918778e-002
176.8600006103516	1.051118850708008	8.843771182000637e-003	4.880861192941666e-002
176.9929962158203	1.057055115699768	8.978947065770626e-003	4.944656789302826e-002
177.125	1.05055558681488	8.670874871313572e-003	4.831700772047043e-002
177.2579956054688	1.045950055122376	8.690685033798218e-003	4.832286015152931e-002
177.3899993896484	1.04635214805603	8.74833669513464e-003	4.84008751809597e-002
177.5229949951172	1.045698761940002	8.701692335307598e-003	4.81024943292141e-002
177.656005859375	1.049600124359131	8.823181502521038e-003	4.870812594890595e-002
177.7879943847656	1.048252582550049	8.765557780861855e-003	4.824192449450493e-002
177.9210052490234	1.046623706817627	8.771476335823536e-003	4.849743098020554e-002
178.0540008544922	1.043396711349487	8.850137703120709e-003	4.831700772047043e-002
178.1869964599609	1.036553978919983	8.545994758605957e-003	4.771550744771957e-002
178.3200073242188	1.038954973220825	8.785493671894074e-003	4.820584505796433e-002
178.4530029296875	1.030087113380432	8.588671684265137e-003	4.776618629693985e-002
178.5850067138672	1.027176380157471	8.399209938943386e-003	4.72809299826622e-002
178.7180023193359	1.028952836990356	8.66377167403698e-003	4.758589342236519e-002
178.8509979248047	1.019230961799622	8.566981181502342e-003	4.687574878334999e-002
178.9830017089844	1.014087677001953	8.615665137767792e-003	4.653205722570419e-002
179.1159973144531	1.01529061794281	8.56598187237978e-003	4.690496250987053e-002
179.2480010986328	1.009397745132446	8.372371084988117e-003	4.671508446335793e-002
179.3809967041016	1.007484316825867	8.235192857682705e-003	4.651258885860443e-002
179.5130004882813	1.006482601165772	8.352122269570828e-003	4.649409279227257e-002
179.64599609375	1.015691518783569	8.25143326073885e-003	4.688256606459618e-002
179.7790069580078	1.018188118934631	8.285915479063988e-003	4.708611220121384e-002
179.9109954833984	1.004239201545715	8.435836993157864e-003	4.604252055287361e-002
180.0440063476563	1.004439473152161	8.561784401535988e-003	4.623324424028397e-002
180.177001953125	1.010519981384277	8.501638658344746e-003	4.699553176760674e-002
180.3099975585938	1.002126455307007	8.476271294057369e-003	4.648241028189659e-002
180.4420013427734	1.002957463264465	8.448714390397072e-003	4.61592860519886e-002
180.5749969482422	1.00425922870636	8.301167748868465e-003	4.638604819774628e-002
180.7079925537109	0.9975919723510742	8.132128044962883e-003	4.588685184717178e-002
180.8410034179688	0.9911589622497559	8.244059979915619e-003	4.573607072234154e-002
180.9730072021484	0.9894087910652161	8.29608365893364e-003	4.5573640614748e-002
181.1060028076172	0.97900390625	8.155719377100468e-003	4.496597126126289e-002
181.2389984130859	0.9753281474113464	8.19943193346262e-003	4.512052983045578e-002
181.3719940185547	0.9860793352127075	8.25093500316143e-003	4.548319429159164e-002
181.5050048828125	0.9767363667488098	8.132227696478367e-003	4.479977861046791e-002
181.6380004882813	0.9791038036346436	8.119190111756325e-003	4.500582441687584e-002
181.77099609375	0.9719831347465515	8.195647969841957e-003	4.485031589865685e-002
181.9040069580078	0.9747689366340637	8.183498866856098e-003	4.469288513064385e-002
182.0370025634766	0.9698269367218018	8.176527917385101e-003	4.466373100876808e-002
182.1690063476563	0.9693078994750977	8.164878934621811e-003	4.473758488893509e-002
182.302001953125	0.9676212668418884	8.030259050428867e-003	4.413721337914467e-002
182.4349975585938	0.9607742428779602	8.025387302041054e-003	4.426833242177963e-002
182.5670013427734	0.9633210301399231	7.949252612888813e-003	4.434798285365105e-002
182.6999969482422	0.9667830467224121	7.894818671047688e-003	4.421199858188629e-002
182.8329925537109	0.9489670991897583	8.00778903067112e-003	4.401970654726028e-002
182.9660034179688	0.9533430337905884	7.759653497487307e-003	4.389153048396111e-002
183.0980072021484	0.9474219083786011	7.859869860112667e-003	4.352845996618271e-002
183.2310028076172	0.9364916682243347	7.841406390070915e-003	4.333241283893585e-002
183.3639984130859	0.9394286870956421	7.879229262471199e-003	4.302677512168884e-002
183.4960021972656	0.9532225728034973	7.980057038366795e-003	4.369347542524338e-002
183.6289978027344	0.9525901675224304	8.10267124325037e-003	4.391968995332718e-002
183.7610015869141	0.95097416639328	7.912497036159039e-003	4.377114027738571e-002
183.8939971923828	0.9488767981529236	7.891740649938583e-003	4.403427243232727e-002
184.0260009765625	0.9445227980613709	7.757372222840786e-003	4.363620281219482e-002
184.1589965820313	0.9363012313842773	7.865726947784424e-003	4.329844936728478e-002
184.2920074462891	0.9391880631446838	7.798140868544579e-003	4.294916987419128e-002
184.4239959716797	0.9350084662437439	7.724352646619082e-003	4.290939867496491e-002
184.5570068359375	0.9382658004760742	7.808856666088104e-003	4.317812994122505e-002
184.6900024414063	0.933294951915741	7.785938680171967e-003	4.304618015885353e-002
184.822998046875	0.9372233152389526	7.85659346729517e-003	4.27202619612217e-002
184.9550018310547	0.9348981976509094	7.904252968728542e-003	4.296081140637398e-002
185.0879974365234	0.9274452328681946	7.796255871653557e-003	4.262715950608254e-002
185.2200012207031	0.9206779599189758	7.569803856313229e-003	4.209490492939949e-002
185.3529968261719	0.9229999780654907	7.66815384849906e-003	4.249140247702599e-002
185.4859924316406	0.9133950471878052	7.56505224853754e-003	4.198732227087021e-002
185.6190032958984	0.9157854318618774	7.574555929750204e-003	4.200186207890511e-002
185.7510070800781	0.9055975079536438	7.629713974893093e-003	4.182064533233643e-002
185.8840026855469	0.9181663990020752	7.670135702937841e-003	4.185940325260162e-002
186.0169982910156	0.9174860715866089	7.642888929694891e-003	4.184874519705772e-002
186.1499938964844	0.9151052832603455	7.802407257258892e-003	4.208327457308769e-002
186.2819976806641	0.9112951159477234	7.621195632964373e-003	4.167530685663223e-002
186.4149932861328	0.9177961945533752	7.642789743840694e-003	4.190979525446892e-002
186.5480041503906	0.9157554507255554	7.783557754009962e-003	4.220055788755417e-002
186.6809997558594	0.9047980904579163	7.596437353640795e-003	4.165786877274513e-002
186.8130035400391	0.8991339206695557	7.619413081556559e-003	4.137210175395012e-002
186.9459991455078	0.900322437286377	7.419932167977095e-003	4.12239246070385e-002
187.0789947509766	0.9060671925544739	7.449098397046328e-003	4.137791320681572e-002
187.2120056152344	0.9056374430656433	7.515172474086285e-003	4.171599820256233e-002
187.3450012207031	0.9059672355651856	7.573962211608887e-003	4.145346581935883e-002
187.4770050048828	0.9016409516334534	7.544563151896e-003	4.132851958274841e-002
187.6100006103516	0.9012014269828796	7.546443492174149e-003	4.152514785528183e-002
187.7429962158203	0.882050096988678	7.564854342490435e-003	4.070595279335976e-002
187.8760070800781	0.8931434154510498	7.644771132618189e-003	4.115516692399979e-002
188.0090026855469	0.8944810032844544	7.36607052385807e-003	4.090536385774612e-002
188.1419982910156	0.883057177066803	7.230107206851244e-003	4.029272869229317e-002
188.2749938964844	0.8860591053962708	7.256555370986462e-003	4.044464230537415e-002
188.4080047607422	0.8848721981048584	7.41953682154417e-003	4.062367975711823e-002
188.5410003662109	0.8767270445823669	7.347497157752514e-003	4.029756784439087e-002
188.6730041503906	0.8777336478233337	7.376346737146378e-003	4.032465815544128e-002
188.8059997558594	0.8851514458656311	7.358265575021505e-003	4.042625799775124e-002
188.9389953613281	0.8901494741439819	7.374567911028862e-003	4.084921255707741e-002
189.0720062255859	0.8867673277854919	7.45414150878787e-003	4.076112434267998e-002
189.2050018310547	0.8828677535057068	7.300090976059437e-003	4.018921032547951e-002
189.3379974365234	0.8823292851448059	7.395814638584852e-003	4.043109714984894e-002
189.4709930419922	0.878301739692688	7.329124957323074e-003	3.990095481276512e-002
189.60400390625	0.874734103679657	7.175934035331011e-003	3.975588828325272e-002
189.7369995117188	0.870819091796875	7.255667354911566e-003	3.986226767301559e-002
189.8699951171875	0.8714365959167481	7.291895803064108e-003	4.011665284633637e-002
190.0030059814453	0.8722035884857178	7.326359394937754e-003	4.012922942638397e-002
190.1360015869141	0.8680505156517029	7.198191247880459e-003	3.972591087222099e-002
190.2689971923828	0.8682795763015747	7.415484171360731e-003	4.000347852706909e-002
190.4010009765625	0.8681102991104126	7.206737995147705e-003	3.9731714874506e-002
190.5339965820313	0.8704306483268738	7.19666201621294e-003	3.984099254012108e-002
190.6660003662109	0.8613413572311401	7.215583696961403e-003	3.953833132982254e-002
190.7989959716797	0.8575108647346497	7.173251360654831e-003	3.941361978650093e-002
190.9320068359375	0.8561481833457947	7.01361708343029e-003	3.89796644449234e-002
191.0650024414063	0.8586847186088562	7.103927433490753e-003	3.934208676218987e-002
191.1970062255859	0.8629634976387024	7.113359868526459e-003	3.951802849769592e-002
191.3300018310547	0.8496453762054443	7.186962757259607e-003	3.888110816478729e-002
191.4629974365234	0.8481544852256775	7.022644393146038e-003	3.911495208740234e-002
191.5950012207031	0.8501225113868713	7.109090220183134e-003	3.877289965748787e-002
191.7279968261719	0.8484427332878113	7.184379268437624e-003	3.891105949878693e-002
191.8609924316406	0.8430274724960327	7.036633789539337e-003	3.861640393733978e-002
191.9940032958984	0.847369372844696	7.036237046122551e-003	3.887627646327019e-002
192.1260070800781	0.8508581519126892	7.021850906312466e-003	3.857390210032463e-002
192.2590026855469	0.8516335487365723	7.136100437492132e-003	3.869561478495598e-002
192.3919982910156	0.8393129110336304	7.218664512038231e-003	3.864151984453201e-002
192.5249938964844	0.8342894315719605	6.99853990226984e-003	3.814513236284256e-002
192.6569976806641	0.8387270569801331	6.900888867676258e-003	3.795108571648598e-002
192.7899932861328	0.8247554302215576	6.954709533601999e-003	3.775032237172127e-002
192.9230041503906	0.8371185660362244	7.043480407446623e-003	3.801866248250008e-002
193.0559997558594	0.8386972546577454	7.006772793829441e-003	3.804086521267891e-002
193.1889953613281	0.8329694271087647	7.088440004736185e-003	3.82474809885025e-002
193.3220062255859	0.8327411413192749	6.93706376478076e-003	3.784780204296112e-002
193.4539947509766	0.8266000151634216	6.95808045566082e-003	3.778313472867012e-002
193.5879974365234	0.8331778049468994	6.932603195309639e-003	3.785070031881332e-002
193.7200012207031	0.8298338651657105	6.924673449248076e-003	3.809010237455368e-002
193.8529968261719	0.8285739421844482	6.90960930660367e-003	3.78979966044426e-002
193.9859924316406	0.8259950280189514	6.884738337248564e-003	3.743863478302956e-002
194.1190032958984	0.8241108655929565	6.789767649024725e-003	3.70161272585392e-002
194.2519989013672	0.8208292722702026	6.929728668183088e-003	3.732961416244507e-002
194.3849945068359	0.8208292722702026	6.833924446254969e-003	3.737592324614525e-002
194.5180053710938	0.822702944278717	6.850958801805973e-003	3.750424459576607e-002
194.6499938964844	0.8194515109062195	7.058762479573488e-003	3.760363161563873e-002
194.7830047607422	0.8165974020957947	6.888304837048054e-003	3.699491173028946e-002
194.9170074462891	0.8152895569801331	6.766607519239187e-003	3.730742633342743e-002
195.0489959716797	0.816646933555603	6.833231076598167e-003	3.743863478302956e-002
195.1820068359375	0.816409170627594	6.81194243952632e-003	3.708460554480553e-002
195.3150024414063	0.8131596446037293	6.787292659282684e-003	3.733926266431809e-002
195.447998046875	0.8009299039840698	6.631312891840935e-003	3.677408769726753e-002
195.5809936523438	0.8032324314117432	6.785412319004536e-003	3.669599071145058e-002
195.7140045166016	0.8086140751838684	6.697553675621748e-003	3.657259047031403e-002
195.8470001220703	0.8124464750289917	6.649697665125132e-003	3.670659288764e-002
195.97900390625	0.808881402015686	6.720006000250578e-003	3.704602643847466e-002
196.1119995117188	0.8095250129699707	6.998242344707251e-003	3.71781662106514e-002
196.2449951171875	0.7966153025627136	6.707147229462862e-003	3.654174134135246e-002
196.3780059814453	0.7944835424423218	6.670063361525536e-003	3.625837340950966e-002
196.5110015869141	0.7937464714050293	6.777592934668064e-003	3.627186268568039e-002
196.6439971923828	0.8002023696899414	6.83540990576148e-003	3.650318458676338e-002
196.7769927978516	0.7935771942138672	6.69587217271328e-003	3.635571151971817e-002
196.9089965820313	0.7987175583839417	6.704278755933046e-003	3.637498617172241e-002
197.0420074462891	0.8027240633964539	6.721786223351955e-003	3.671623766422272e-002
197.1750030517578	0.788489043712616	6.573510356247425e-003	3.581805154681206e-002
197.3079986572266	0.785244345664978	6.513666827231646e-003	3.588837385177612e-002
197.4409942626953	0.7908685207366943	6.550497375428677e-003	3.599338605999947e-002
197.5740051269531	0.7889370322227478	6.621429696679115e-003	3.611478954553604e-002
197.7070007324219	0.7933182120323181	6.667295005172491e-003	3.628439083695412e-002
197.8399963378906	0.7987474799156189	6.581907160580158e-003	3.608492016792297e-002
197.9730072021484	0.7863091826438904	6.431068293750286e-003	3.569861128926277e-002
198.1049957275391	0.7760133147239685	6.439453456550837e-003	3.551080822944641e-002
198.2380065917969	0.7787280678749085	6.36608200147748e-003	3.56273390352726e-002
198.3710021972656	0.7800707817077637	6.51919562369585e-003	3.56263741850853e-002
198.5039978027344	0.7805283069610596	6.508730817586184e-003	3.561674430966377e-002
198.6369934082031	0.7775644659996033	6.372686941176653e-003	3.519884496927261e-002
198.7700042724609	0.7788771986961365	6.49550324305892e-003	3.543377295136452e-002
198.9029998779297	0.7865580320358276	6.671249866485596e-003	3.587681427598e-002
199.0359954833984	0.7864684462547302	6.669569294899702e-003	3.588355705142021e-002
199.1690063476563	0.7775943279266357	6.542004179209471e-003	3.552525490522385e-002
199.302001953125	0.7813539505004883	6.59978948533535e-003	3.554258868098259e-002
199.4349975585938	0.7732197046279907	6.482771132141352e-003	3.500247374176979e-002
199.5679931640625	0.7705858945846558	6.491357926279306e-003	3.499284759163857e-002
199.7010040283203	0.7696021199226379	6.294535007327795e-003	3.473589196801186e-002
199.8339996337891	0.7728718519210815	6.379095371812582e-003	3.499092161655426e-002
199.9669952392578	0.7687078714370728	6.518504582345486e-003	3.497263416647911e-002
200.1000061035156	0.7667109370231628	6.403056904673576e-003	3.455596417188644e-002
200.2330017089844	0.7695027589797974	6.280251313000917e-003	3.439530357718468e-002
200.3659973144531	0.7697909474372864	6.352478172630072e-003	3.497744724154472e-002
200.4989929199219	0.7654295563697815	6.363518536090851e-003	3.470894694328308e-002
200.6320037841797	0.7671381235122681	6.391617935150862e-003	3.498226031661034e-002
200.7649993896484	0.7721363306045532	6.372588686645031e-003	3.505830094218254e-002
200.8979949951172	0.7661944031715393	6.431068293750286e-003	3.455981239676476e-002
201.031005859375	0.7623409032821655	6.346367299556732e-003	3.46098430454731e-002
201.1640014648438	0.7576749324798584	6.452279165387154e-003	3.425006195902824e-002
201.2969970703125	0.7575061917304993	6.299066822975874e-003	3.421062976121903e-002
201.4299926757813	0.7596303820610046	6.317097693681717e-003	3.443955630064011e-002
201.5630035400391	0.7601565718650818	6.346761249005795e-003	3.437510505318642e-002
201.6959991455078	0.760633111000061	6.334047298878431e-003	3.4575205296278e-002
201.8289947509766	0.7636517286300659	6.327838636934757e-003	3.447515144944191e-002
201.9620056152344	0.7532987594604492	6.242433562874794e-003	3.421062976121903e-002
202.0950012207031	0.7536063194274902	6.280842702835798e-003	3.436356037855148e-002
202.2279968261719	0.7513940334320068	6.422979757189751e-003	3.42337116599083e-002
202.3609924316406	0.7506699562072754	6.173825822770596e-003	3.384041413664818e-002
202.4940032958984	0.7478633522987366	6.312860641628504e-003	3.40375266969204e-002
202.6269989013672	0.7515825033187866	6.278970744460821e-003	3.409041464328766e-002
202.7599945068359	0.7488152980804443	6.201086565852165e-003	3.395290672779083e-002
202.8930053710938	0.7474666833877564	6.20571244508028e-003	3.395290672779083e-002
203.0260009765625	0.7502831220626831	6.228255573660135e-003	3.386444970965385e-002
203.1589965820313	0.7467032074928284	6.202956661581993e-003	3.35460901260376e-002
203.2920074462891	0.741409957408905	6.254250183701515e-003	3.388079628348351e-002
203.4239959716797	0.7403596043586731	6.233670748770237e-003	3.363905847072601e-002
203.5570068359375	0.742728054523468	6.103591527789831e-003	3.322754800319672e-002
203.6900024414063	0.7451764345169067	6.224022246897221e-003	3.373009711503983e-002
203.8220062255859	0.7408055067062378	6.244403310120106e-003	3.369813412427902e-002
203.9550018310547	0.7381798624992371	6.216737441718578e-003	3.374365717172623e-002
204.0879974365234	0.7413108944892883	6.228157319128513e-003	3.378627449274063e-002
204.2209930419922	0.7334850430488586	6.054338067770004e-003	3.336211666464806e-002
204.3529968261719	0.7352676391601563	6.10752496868372e-003	3.31646278500557e-002
204.4859924316406	0.7329007983207703	6.072227843105793e-003	3.291007503867149e-002
204.6190032958984	0.7383383512496948	6.202464457601309e-003	3.337179869413376e-002
204.7510070800781	0.7294555306434631	6.212701555341482e-003	3.325465321540833e-002
204.8840026855469	0.7313463687896729	6.178647745400667e-003	3.332339227199554e-002
205.0169982910156	0.7308513522148132	6.037728860974312e-003	3.298072144389153e-002
205.1499938964844	0.7327523231506348	6.090415641665459e-003	3.305041044950485e-002
205.2819976806641	0.7360104918479919	6.19114562869072e-003	3.327498584985733e-002
205.4149932861328	0.7262588143348694	5.995284300297499e-003	3.301943838596344e-002
205.5480041503906	0.7302870750427246	6.113818846642971e-003	3.273202106356621e-002
205.6809997558594	0.726446807384491	6.197739858180285e-003	3.285975009202957e-002
205.8139953613281	0.7223409414291382	5.985461641103029e-003	3.299233689904213e-002
205.9459991455078	0.7276937365531921	6.17618765681982e-003	3.29187847673893e-002
206.0789947509766	0.7254672050476074	6.158870179206133e-003	3.312009945511818e-002
206.2120056152344	0.7231619954109192	5.872666370123625e-003	3.266235813498497e-002
206.3450012207031	0.7196210622787476	5.90966222807765e-003	3.250853344798088e-002
206.4779968261719	0.7183948159217835	5.936853121966124e-003	3.217291086912155e-002
206.6100006103516	0.717613697052002	6.028786767274141e-003	3.225027769804001e-002
206.7429962158203	0.7153893113136292	5.870900116860867e-003	3.228122368454933e-002
206.8760070800781	0.7134816646575928	5.887286271899939e-003	3.215647116303444e-002
207.0090026855469	0.7167140245437622	6.042642518877983e-003	3.246403485536575e-002
207.1419982910156	0.7157254219055176	6.03763060644269e-003	3.266235813498497e-002
207.2749938964844	0.7174555063247681	5.958061199635267e-003	3.263816982507706e-002
207.4069976806641	0.7151520848274231	6.073604337871075e-003	3.215743601322174e-002
207.5399932861328	0.7121573686599731	5.880417767912149e-003	3.193407505750656e-002
207.6730041503906	0.7059630751609802	5.905932281166315e-003	3.179195895791054e-002
207.8059997558594	0.710319459438324	5.949322134256363e-003	3.202496096491814e-002
207.9389953613281	0.7151125073432922	5.989096127450466e-003	3.239342197775841e-002
208.0720062255859	0.7120190262794495	5.852260161191225e-003	3.190410137176514e-002
208.2050018310547	0.7149543762207031	6.051979493349791e-003	3.229283168911934e-002
208.3370056152344	0.7086991667747498	5.969256162643433e-003	3.180452808737755e-002
208.4700012207031	0.7135112881660461	5.909563973546028e-003	3.232958540320396e-002
208.6029968261719	0.7091931104660034	5.897296126931906e-003	3.200755640864372e-002
208.7359924316406	0.7063779234886169	5.890426691621542e-003	3.202592581510544e-002
208.8690032958984	0.6983611583709717	5.791262723505497e-003	3.131839260458946e-002
209.0019989013672	0.7015888094902039	5.901810247451067e-003	3.228412568569183e-002
209.1349945068359	0.7053211331367493	5.854025948792696e-003	3.182096034288406e-002
209.2680053710938	0.70781010389328	6.017880048602819e-003	3.215066716074944e-002
209.3999938964844	0.7004832029342651	6.006286945194006e-003	3.168852999806404e-002
209.5330047607422	0.7047384977340698	5.9888013638556e-003	3.149329498410225e-002
209.6660003662109	0.7014802694320679	5.8473558165133e-003	3.159284219145775e-002
209.7989959716797	0.7001081109046936	5.772441159933806e-003	3.179099410772324e-002
209.9320068359375	0.7023292779922485	5.821266677230597e-003	3.145173937082291e-002
210.0650024414063	0.6976407766342163	5.860206205397844e-003	3.141018748283386e-002
210.197998046875	0.6970289349555969	5.970238242298365e-003	3.1256552785635e-002
210.3309936523438	0.6960323452949524	5.815186537802219e-003	3.1175397336483e-002
210.4640045166016	0.700137734413147	5.80891128629446e-003	3.131452575325966e-002
210.5970001220703	0.7047879099845886	5.829896777868271e-003	3.172332793474197e-002
210.7299957275391	0.6965848803520203	5.932141095399857e-003	3.150006011128426e-002
210.8630065917969	0.7017073035240173	5.930472165346146e-003	3.198628500103951e-002
210.9949951171875	0.6959829926490784	5.759797524660826e-003	3.147976472973824e-002
211.1280059814453	0.6947004199028015	5.783125758171082e-003	3.130003064870834e-002
211.2610015869141	0.6991507411003113	5.776264239102602e-003	3.152712062001228e-002
211.3939971923828	0.6912874579429627	5.860500503331423e-003	3.09648085385561e-002
211.5269927978516	0.6958646178245544	5.735886283218861e-003	3.131356090307236e-002
211.6600036621094	0.690409779548645	5.866681225597858e-003	3.131935745477676e-002
211.7929992675781	0.6941874027252197	5.738826002925634e-003	3.105657361447811e-002
211.9259948730469	0.6882601976394653	5.755191203206778e-003	3.100924007594585e-002
212.0590057373047	0.6953811645507813	5.83450635895133e-003	3.132032230496407e-002
212.1920013427734	0.6917904615402222	5.759699270129204e-003	3.08836754411459e-002
212.3249969482422	0.6828881502151489	5.784106440842152e-003	3.095418214797974e-002
212.4579925537109	0.687777042388916	5.944118369370699e-003	3.077550791203976e-002
212.5910034179688	0.6825333833694458	5.755485035479069e-003	3.049452044069767e-002
212.7239990234375	0.6830753684043884	5.781263578683138e-003	3.075619414448738e-002
212.8569946289063	0.6880629658699036	5.815873388200998e-003	3.095804713666439e-002
212.9900054931641	0.6806317567825317	5.649124272167683e-003	3.063259087502956e-002
213.1230010986328	0.6866926550865173	5.781949497759342e-003	3.088657185435295e-002
213.2550048828125	0.6833414435386658	5.545314867049456e-003	3.06200385093689e-002
213.3880004882813	0.6834301352500916	5.590355023741722e-003	3.050514124333859e-002
213.52099609375	0.6812229156494141	5.819991696625948e-003	3.086822107434273e-002
213.6540069580078	0.6827009320259094	5.674574989825487e-003	3.06963212788105e-002
213.7870025634766	0.6795973181724548	5.776460282504559e-003	3.055438026785851e-002
213.9199981689453	0.6730581521987915	5.685436073690653e-003	3.054569102823734e-002
214.0529937744141	0.6719358563423157	5.536841228604317e-003	3.029758669435978e-002
214.1849975585938	0.6755000352859497	5.619735457003117e-003	3.040763363242149e-002
214.3179931640625	0.6774499416351318	5.77616598457098e-003	3.032751008868218e-002
214.4510040283203	0.6705676317214966	5.609086714684963e-003	3.000901080667973e-002
214.5839996337891	0.6689831018447876	5.662129260599613e-003	3.007752820849419e-002
214.7169952392578	0.675214409828186	5.572021473199129e-003	3.032558038830757e-002
214.8500061035156	0.6691995859146118	5.583553574979305e-003	2.989032305777073e-002
214.9830017089844	0.6615556478500366	5.651195533573628e-003	2.99655869603157e-002
215.1159973144531	0.6601986289024353	5.363480653613806e-003	2.920838072896004e-002
215.2489929199219	0.6625587940216065	5.323258694261313e-003	2.950926683843136e-002
215.3820037841797	0.6694161295890808	5.575372371822596e-003	3.008814342319965e-002
215.5140075683594	0.6702428460121155	5.652379244565964e-003	2.997716702520847e-002
215.6470031738281	0.6665329337120056	5.506302230060101e-003	2.977550961077213e-002
215.7799987792969	0.6658245325088501	5.723932757973671e-003	3.019913285970688e-002
215.9129943847656	0.6616146564483643	5.382367875427008e-003	2.980252355337143e-002
216.0460052490234	0.6625981330871582	5.448795855045319e-003	2.956713922321796e-002
216.1790008544922	0.6567478775978088	5.598241928964853e-003	2.96713188290596e-002
216.3119964599609	0.664594829082489	5.410606972873211e-003	2.985558845102787e-002
216.4450073242188	0.6630898714065552	5.590059328824282e-003	3.025608137249947e-002
216.5780029296875	0.6709712147712708	5.692977458238602e-003	3.017210960388184e-002
216.7109985351563	0.6613589525222778	5.460904911160469e-003	2.959221974015236e-002
216.843994140625	0.6619588732719421	5.704241804778576e-003	2.998971194028854e-002
216.9770050048828	0.6610246300697327	5.590749438852072e-003	2.962115779519081e-002
217.1100006103516	0.6637685894966126	5.320505704730749e-003	2.950444445014e-002
217.2429962158203	0.6650769114494324	5.486210808157921e-003	2.952373400330544e-002
217.3760070800781	0.6575834155082703	5.539698526263237e-003	2.976972050964832e-002
217.5090026855469	0.659333348274231	5.570542998611927e-003	2.94784028083086e-002
217.6419982910156	0.657435953617096	5.681126844137907e-003	2.95613519847393e-002
217.7749938964844	0.6563252210617065	5.577540956437588e-003	2.915245667099953e-002
217.9080047607422	0.6574752926826477	5.473114084452391e-003	2.96433437615633e-002
218.0399932861328	0.6531392335891724	5.453323945403099e-003	2.931734547019005e-002
218.1730041503906	0.6523374319076538	5.347744096070528e-003	2.884589321911335e-002
218.3059997558594	0.6527531743049622	5.302219651639462e-003	2.903290651738644e-002
218.4380035400391	0.6484382748603821	5.260252393782139e-003	2.904447540640831e-002
218.5709991455078	0.6468750834465027	5.375186447054148e-003	2.884589321911335e-002
218.7030029296875	0.6506548523902893	5.464055575430393e-003	2.964623831212521e-002
218.8359985351563	0.6451637148857117	5.545610561966896e-003	2.913413755595684e-002
218.9680023193359	0.6540103554725647	5.490346811711788e-003	2.941764146089554e-002
219.1009979248047	0.6524463295936585	5.478628445416689e-003	2.895674668252468e-002
219.2339935302734	0.6562858819961548	5.433636717498303e-003	2.934049069881439e-002
219.3659973144531	0.651466429233551	5.337516777217388e-003	2.907725423574448e-002
219.4989929199219	0.6447383761405945	5.408245138823986e-003	2.903097681701183e-002
219.6309967041016	0.6451933979988098	5.357775837182999e-003	2.925273776054382e-002
219.7640075683594	0.6419989466667175	5.44318463653326e-003	2.901844494044781e-002
219.89599609375	0.6431955099105835	5.45125687494874e-003	2.887288294732571e-002
220.0290069580078	0.6396260261535645	5.348825827240944e-003	2.848642691969872e-002
220.1620025634766	0.6368187665939331	5.413755774497986e-003	2.856736816465855e-002
220.2940063476563	0.6369670033454895	5.399487446993589e-003	2.842765301465988e-002
220.427001953125	0.6381827592849731	5.37528470158577e-003	2.887770347297192e-002
220.5590057373047	0.6390032172203064	5.337123293429613e-003	2.850280702114105e-002
220.6920013427734	0.6442141532897949	5.292881280183792e-003	2.902615815401077e-002
220.8240051269531	0.6406344771385193	5.396633874624968e-003	2.858471311628819e-002
220.9570007324219	0.6397051215171814	5.222133360803127e-003	2.840163931250572e-002
221.0890045166016	0.637708306312561	5.201606079936028e-003	2.839971147477627e-002
221.2220001220703	0.6421374082565308	5.362694151699543e-003	2.88005918264389e-002
221.3549957275391	0.6386176943778992	5.287573672831059e-003	2.856447733938694e-002
221.4869995117188	0.6426615118980408	5.297992844134569e-003	2.858182229101658e-002
221.6190032958984	0.6431263089179993	5.586017854511738e-003	2.876493148505688e-002
221.7519989013672	0.6399522423744202	5.497733596712351e-003	2.85259336233139e-002
221.8849945068359	0.6317992210388184	5.274796858429909e-003	2.833997830748558e-002
222.0169982910156	0.6370559334754944	5.191982258111239e-003	2.866758964955807e-002
222.1499938964844	0.634387731552124	5.157520063221455e-003	2.827639505267143e-002
222.2819976806641	0.6381629705429077	5.280791781842709e-003	2.868301048874855e-002
222.4149932861328	0.6338047385215759	5.553887691348791e-003	2.835828438401222e-002
222.5469970703125	0.6315818428993225	5.502559710294008e-003	2.82185971736908e-002
222.6799926757813	0.630939781665802	5.50088519230485e-003	2.818680927157402e-002
222.8130035400391	0.6321746110916138	5.262021441012621e-003	2.840741910040379e-002
222.9450073242188	0.6351782083511353	5.194535478949547e-003	2.823786251246929e-002
223.0769958496094	0.6290631890296936	5.171362310647965e-003	2.804232947528362e-002
223.2100067138672	0.6297051310539246	5.213194992393255e-003	2.832071110606194e-002
223.3430023193359	0.6270091533660889	5.12748584151268e-003	2.767255716025829e-002
223.4750061035156	0.6326586604118347	5.241780541837215e-003	2.849317155778408e-002
223.6080017089844	0.629596471786499	5.153986159712076e-003	2.810204401612282e-002
223.7400054931641	0.6294285655021668	5.234707146883011e-003	2.808470837771893e-002
223.8730010986328	0.6240473389625549	5.310968961566687e-003	2.813864685595036e-002
224.0050048828125	0.6228234171867371	5.220070481300354e-003	2.793446555733681e-002
224.1380004882813	0.6265450716018677	5.353153217583895e-003	2.789690718054771e-002
224.2700042724609	0.6289644241333008	5.289047956466675e-003	2.819451503455639e-002
224.4029998779297	0.6282632350921631	5.222428124397993e-003	2.798743359744549e-002
224.5359954833984	0.6251628994941711	5.205730907619e-003	2.78699453920126e-002
224.6690063476563	0.6223989725112915	5.307036451995373e-003	2.749253436923027e-002
224.802001953125	0.6193596124649048	5.110313184559345e-003	2.753488905727863e-002
224.9340057373047	0.6249654293060303	5.261824931949377e-003	2.795854024589062e-002
225.0670013427734	0.6269993185997009	5.205927416682243e-003	2.792579866945744e-002
225.1990051269531	0.6278089880943298	5.274501629173756e-003	2.812805026769638e-002
225.3320007324219	0.6224976778030396	5.191785749047995e-003	2.778713405132294e-002
225.4640045166016	0.6224878430366516	5.162625107914209e-003	2.750889956951141e-002
225.5970001220703	0.6214219331741333	5.198365077376366e-003	2.732024341821671e-002
225.7299957275391	0.6221522688865662	5.184421315789223e-003	2.747617103159428e-002
225.8630065917969	0.6166761517524719	5.114238243550062e-003	2.786609344184399e-002
225.9960021972656	0.6169918179512024	5.089121405035257e-003	2.761190384626389e-002
226.1280059814453	0.6185702681541443	5.243843887001276e-003	2.772743627429009e-002
226.2610015869141	0.6167945265769959	5.15693100169301e-003	2.703828737139702e-002
226.3939971923828	0.6190142631530762	5.132785532623529e-003	2.754740417003632e-002
226.5260009765625	0.6154530644416809	4.981169011443853e-003	2.713835798203945e-002
226.6589965820313	0.6132834553718567	5.100109148770571e-003	2.731158211827278e-002
226.7910003662109	0.6146246194839478	5.138477776199579e-003	2.732698060572147e-002
226.9239959716797	0.6141512393951416	5.145642906427383e-003	2.749638445675373e-002
227.0559997558594	0.6138060688972473	5.203373730182648e-003	2.77707651257515e-002
227.1889953613281	0.6167846918106079	5.086276680231094e-003	2.743766829371452e-002
227.3209991455078	0.6145161390304565	5.166552029550076e-003	2.745499275624752e-002
227.4539947509766	0.6168734431266785	5.263790022581816e-003	2.770818024873734e-002
227.5870056152344	0.6100002527236939	5.184421315789223e-003	2.736836671829224e-002
227.7200012207031	0.6089652180671692	5.053222645074129e-003	2.693630382418633e-002
227.8520050048828	0.6097932457923889	5.121107213199139e-003	2.687088400125504e-002
227.9850006103516	0.6136778593063355	5.063225980848074e-003	2.721919305622578e-002
228.1179962158203	0.6122382283210754	5.204257555305958e-003	2.747905813157558e-002
228.25	0.6091327667236328	5.142796318978071e-003	2.716049179434776e-002
228.3829956054688	0.6107297539710999	5.282757338136435e-003	2.691609971225262e-002
228.5149993896484	0.6096552014350891	5.146428011357784e-003	2.694207616150379e-002
228.6479949951172	0.6133820414543152	5.068914499133825e-003	2.765233814716339e-002
228.781005859375	0.6092609167098999	5.02321869134903e-003	2.735007926821709e-002
228.9129943847656	0.6078416109085083	5.009886343032122e-003	2.724998816847801e-002
229.0460052490234	0.6112029552459717	4.911515861749649e-003	2.704598568379879e-002
229.1779937744141	0.6113607287406921	5.207400303333998e-003	2.737799100577831e-002
229.3110046386719	0.6064421534538269	5.156734958291054e-003	2.709024585783482e-002
229.4429931640625	0.6009349822998047	5.186777561903e-003	2.662175334990025e-002
229.5760040283203	0.6016342639923096	5.068032070994377e-003	2.658232301473618e-002
229.7079925537109	0.6043039560317993	4.94570005685091e-003	2.687377110123634e-002
229.8410034179688	0.6030330657958984	5.077349953353405e-003	2.682663314044476e-002
229.9739990234375	0.6015751957893372	5.11227548122406e-003	2.674583159387112e-002
230.1060028076172	0.6042448282241821	4.934140481054783e-003	2.689878270030022e-002
230.2389984130859	0.6009546518325806	5.044004879891872e-003	2.664676122367382e-002
230.3710021972656	0.598236620426178	4.947267472743988e-003	2.67891176044941e-002
230.5039978027344	0.5982464551925659	4.809423815459013e-003	2.652846649289131e-002
230.6360015869141	0.6001765727996826	5.092064384371042e-003	2.707100287079811e-002
230.7689971923828	0.5972027778625488	5.092162638902664e-003	2.681893669068813e-002
230.9010009765625	0.5949581861495972	5.004005040973425e-003	2.643807232379913e-002
231.0339965820313	0.6002553701400757	5.037043243646622e-003	2.680162154138088e-002
231.1670074462891	0.6013978719711304	4.989597015082836e-003	2.690455503761768e-002
231.3000030517578	0.5975276827812195	4.926108755171299e-003	2.671986073255539e-002
231.4320068359375	0.5964348316192627	4.975485149770975e-003	2.652846649289131e-002
231.5659942626953	0.5935112833976746	4.835255444049835e-003	2.650442533195019e-002
231.697998046875	0.5903327465057373	4.820871166884899e-003	2.589395269751549e-002
231.8309936523438	0.590637743473053	4.846509546041489e-003	2.650827169418335e-002
231.9640045166016	0.5908050537109375	4.896827042102814e-003	2.641691640019417e-002
232.0959930419922	0.5932160019874573	5.064206663519144e-003	2.649865485727787e-002
232.22900390625	0.5962674617767334	4.950402304530144e-003	2.642749436199665e-002
232.3619995117188	0.5929011106491089	4.932573530822992e-003	2.615251764655113e-002
232.4940032958984	0.5885519981384277	5.127681884914637e-003	2.638133987784386e-002
232.6269989013672	0.588384747505188	4.952655639499426e-003	2.61265616863966e-002
232.7590026855469	0.5905492305755615	4.794064909219742e-003	2.625346183776856e-002
232.8919982910156	0.5871846675872803	4.899960476905108e-003	2.611694857478142e-002
233.0249938964844	0.5848734378814697	4.752401728183031e-003	2.597564831376076e-002
233.1569976806641	0.5835164785385132	4.782033618539572e-003	2.595065906643868e-002
233.2899932861328	0.5902737379074097	5.012141074985266e-003	2.61111818253994e-002
233.4219970703125	0.5880798101425171	4.961375147104263e-003	2.575076185166836e-002
233.5549926757813	0.5885421633720398	5.14161866158247e-003	2.663425728678703e-002
233.6869964599609	0.586614191532135	5.073034204542637e-003	2.594585344195366e-002
233.8190002441406	0.5871649980545044	4.983618855476379e-003	2.611502632498741e-002
233.9519958496094	0.5849521160125732	4.990479443222284e-003	2.601313404738903e-002
234.0850067138672	0.5814223289489746	4.866085480898619e-003	2.58074589073658e-002
234.2169952392578	0.581786036491394	4.84846718609333e-003	2.585839293897152e-002
234.3500061035156	0.5842244029045105	4.790640901774168e-003	2.585070580244064e-002
234.4819946289063	0.5817074179649353	4.732651636004448e-003	2.569695003330708e-002
234.6150054931641	0.5790534019470215	4.869120195508003e-003	2.567581087350845e-002
234.7469940185547	0.5851979851722717	4.901233594864607e-003	2.58228350430727e-002
234.8800048828125	0.587066650390625	4.788391292095184e-003	2.580553665757179e-002
235.0130004882813	0.5807931423187256	4.883315414190292e-003	2.577670849859715e-002
235.1450042724609	0.5830444693565369	4.762375727295876e-003	2.586512081325054e-002
235.2779998779297	0.5804097652435303	4.771470557898283e-003	2.567773312330246e-002
235.4109954833984	0.5781393647193909	4.79885796085e-003	2.578631788492203e-002
235.5429992675781	0.5731776356697083	4.768341314047575e-003	2.56162378937006e-002
235.6759948730469	0.5770977139472961	4.785358905792236e-003	2.547692880034447e-002
235.8079986572266	0.577815055847168	4.906913265585899e-003	2.58237961679697e-002
235.9409942626953	0.5803999304771423	4.833200015127659e-003	2.551535703241825e-002
236.072998046875	0.5791811347007752	5.038121715188026e-003	2.590356394648552e-002
236.2059936523438	0.576124906539917	4.967646207660437e-003	2.521277405321598e-002
236.3390045166016	0.5752308368682861	4.842692986130714e-003	2.532419189810753e-002
236.4709930419922	0.575319230556488	4.88204276189208e-003	2.552592568099499e-002
236.60400390625	0.5757810473442078	4.755041562020779e-003	2.545579336583614e-002
236.7369995117188	0.5735705494880676	4.669028334319592e-003	2.547020465135574e-002
236.8690032958984	0.5734821557998657	4.71652252599597e-003	2.547692880034447e-002
237.0019989013672	0.57194983959198	4.758464172482491e-003	2.574980072677136e-002
237.1340026855469	0.5740617513656616	4.874994046986103e-003	2.553361095488071e-002
237.2669982910156	0.5698384046554565	4.706064239144325e-003	2.5357810780406e-002
237.3999938964844	0.5738259553909302	4.696583840996027e-003	2.541064284741879e-002
237.5319976806641	0.5745823979377747	4.881651140749455e-003	2.538470737636089e-002
237.6649932861328	0.5743269920349121	4.781348630785942e-003	2.528288960456848e-002
237.7980041503906	0.5710462927818298	4.727470688521862e-003	2.500822208821774e-002
237.9299926757813	0.5708498954772949	4.799934104084969e-003	2.555762976408005e-002
238.0630035400391	0.5746118426322937	4.693456925451756e-003	2.550286799669266e-002
238.1959991455078	0.5713016390800476	4.943054635077715e-003	2.538662776350975e-002
238.3289947509766	0.5703490376472473	4.827035591006279e-003	2.513978444039822e-002
238.4620056152344	0.5684833526611328	4.719161428511143e-003	2.537222020328045e-002
238.593994140625	0.5710364580154419	4.876168444752693e-003	2.515322901308537e-002
238.7270050048828	0.5715177059173584	4.754161927849054e-003	2.540776133537293e-002
238.8589935302734	0.5728436708450317	4.740766249597073e-003	2.540680207312107e-002
238.9920043945313	0.5693572163581848	4.994203802198172e-003	2.529633603990078e-002
239.125	0.5627509951591492	4.791912622749806e-003	2.487283758819103e-002
239.2570037841797	0.5669714212417603	4.766776226460934e-003	2.494004741311073e-002
239.3899993896484	0.5676193833351135	4.787217359989882e-003	2.54721250385046e-002
239.5220031738281	0.5679728388786316	4.665706772357225e-003	2.499189786612988e-002
239.6549987792969	0.5697696805000305	4.843182396143675e-003	2.555186487734318e-002
239.7879943847656	0.5661468505859375	4.693652037531138e-003	2.472883090376854e-002
239.9210052490234	0.5662351846694946	4.677333403378725e-003	2.484499476850033e-002
240.0529937744141	0.5665984153747559	4.76374477148056e-003	2.504951320588589e-002
240.1860046386719	0.5665296912193298	4.962845239788294e-003	2.531170472502708e-002
240.3190002441406	0.5696420073509216	4.680655431002379e-003	2.508600428700447e-002
240.4519958496094	0.5654008388519287	4.638549871742725e-003	2.482483349740505e-002
240.5850067138672	0.5699267983436585	4.728154744952917e-003	2.509848959743977e-002
240.7169952392578	0.5663333535194397	4.6281972900033e-003	2.486227639019489e-002
240.8509979248047	0.5662155747413635	4.923660308122635e-003	2.473555132746697e-002
240.9839935302734	0.5647137761116028	4.75993100553751e-003	2.516475319862366e-002
241.1159973144531	0.5638697743415833	4.785065539181233e-003	2.481331303715706e-002
241.2489929199219	0.5610829591751099	4.690133966505528e-003	2.518588304519653e-002
241.3820037841797	0.558954119682312	4.664143547415733e-003	2.467027306556702e-002
241.5149993896484	0.5641347169876099	4.749370738863945e-003	2.51071322709322e-002
241.6479949951172	0.5612105131149292	4.774306900799274e-003	2.515995129942894e-002
241.7819976806641	0.5593464970588684	4.554878454655409e-003	2.478547021746635e-002
241.9149932861328	0.5643506646156311	4.603882320225239e-003	2.459252253174782e-002
242.0469970703125	0.5600037574768066	4.8444545827806e-003	2.504951320588589e-002
242.1799926757813	0.5606217980384827	4.586210940033197e-003	2.461075969040394e-002
242.3130035400391	0.5615440607070923	4.74946852773428e-003	2.469331212341785e-002
242.4450073242188	0.5539525151252747	4.739397671073675e-003	2.46261190623045e-002
242.5780029296875	0.557374894618988	4.692967981100082e-003	2.450709976255894e-002
242.7109985351563	0.564291775226593	4.810499958693981e-003	2.500822208821774e-002
242.8430023193359	0.5579045414924622	4.624779336154461e-003	2.492084354162216e-002
242.9759979248047	0.5568060874938965	4.656132776290178e-003	2.452149800956249e-002
243.1080017089844	0.5577476024627686	4.864911083132029e-003	2.48901192098856e-002
243.2409973144531	0.5592189431190491	4.677821882069111e-003	2.48497948050499e-002
243.3739929199219	0.5529133081436157	4.658770281821489e-003	2.461651898920536e-002
243.5059967041016	0.5489044189453125	4.607006441801786e-003	2.438425831496716e-002
243.6390075683594	0.554609477519989	4.471860360354185e-003	2.419138699769974e-002
243.7720031738281	0.5525701642036438	4.602905828505755e-003	2.487475797533989e-002
243.9049987792969	0.5602588057518005	4.806293174624443e-003	2.465971559286118e-002
244.0370025634766	0.5591601133346558	4.698245320469141e-003	2.472883090376854e-002
244.1699981689453	0.5587284564971924	4.785554483532906e-003	2.483251318335533e-002
244.3029937744141	0.5554233193397522	4.777632188051939e-003	2.446295134723187e-002
244.4349975585938	0.5579535961151123	4.663557279855013e-003	2.457908540964127e-002
244.5679931640625	0.5557959675788879	4.723462741822004e-003	2.479123137891293e-002
244.7010040283203	0.5591601133346558	4.535752348601818e-003	2.432188205420971e-002
244.8329925537109	0.5511389970779419	4.664534237235785e-003	2.42815800011158e-002
244.9660034179688	0.5518349409103394	4.644117783755064e-003	2.441880665719509e-002
245.0989990234375	0.5513742566108704	4.525507334619761e-003	2.448118664324284e-002
245.2319946289063	0.554972231388092	4.491072613745928e-003	2.426526881754398e-002
245.3650054931641	0.5477578639984131	4.624485969543457e-003	2.447254955768585e-002
245.4969940185547	0.5481890439987183	4.605444613844156e-003	2.416164427995682e-002
245.6300048828125	0.5510997772216797	4.600757732987404e-003	2.411655150353909e-002
245.7630004882813	0.5502274632453919	4.573422949761152e-003	2.443799935281277e-002
245.8950042724609	0.5475521087646484	4.579572472721338e-003	2.453685365617275e-002
246.0279998779297	0.5480714440345764	4.724537953734398e-003	2.427294477820396e-002
246.1609954833984	0.5458081364631653	4.717695526778698e-003	2.430460974574089e-002
246.2940063476563	0.5507959127426148	4.504045005887747e-003	2.420961670577526e-002
246.4259948730469	0.5514036417007446	4.657011944800615e-003	2.41693202406168e-002
246.5590057373047	0.5513938665390015	4.518677946180105e-003	2.435258962213993e-002
246.6920013427734	0.545651376247406	4.464644473046064e-003	2.441208809614182e-002
246.8249969482422	0.5454946160316467	4.515361040830612e-003	2.396689727902412e-002
246.9579925537109	0.5480126738548279	4.465424455702305e-003	2.412902377545834e-002
247.0899963378906	0.5472189784049988	4.677821882069111e-003	2.444279752671719e-002
247.2230072021484	0.5451517701148987	4.57908445969224e-003	2.414053678512573e-002
247.3560028076172	0.5413221120834351	4.636108409613371e-003	2.427198551595211e-002
247.4889984130859	0.541517972946167	4.76716784760356e-003	2.386905811727047e-002
247.6210021972656	0.5432416200637817	4.604468122124672e-003	2.365422807633877e-002
247.7539978027344	0.5423014163970947	4.431302193552256e-003	2.366190031170845e-002
247.8869934082031	0.541517972946167	4.630345851182938e-003	2.393811941146851e-002
248.0200042724609	0.5418803095817566	4.629173781722784e-003	2.388056740164757e-002
248.1519927978516	0.537161111831665	4.483074881136417e-003	2.372615225613117e-002
248.2850036621094	0.5458375215530396	4.473420325666666e-003	2.395442686975002e-002
248.4179992675781	0.5418606996536255	4.475273191928864e-003	2.38642618060112e-002
248.5509948730469	0.5421447157859802	4.408690147101879e-003	2.3485466837883e-002
248.6829986572266	0.5352622866630554	4.489804618060589e-003	2.372327633202076e-002
248.8159942626953	0.5422916412353516	4.518580157309771e-003	2.417507581412792e-002
248.9490051269531	0.5432906150817871	4.565907176584005e-003	2.416452206671238e-002
249.0820007324219	0.5384924411773682	4.608764313161373e-003	2.381055057048798e-002
249.2149963378906	0.5454848408699036	4.460548982024193e-003	2.414245530962944e-002
249.3470001220703	0.5402058362960815	4.626537207514048e-003	2.398512326180935e-002
249.4799957275391	0.5441133975982666	4.601538646966219e-003	2.372423559427261e-002
249.6130065917969	0.5434179306030273	4.618724342435598e-003	2.383260987699032e-002
249.7460021972656	0.5450440049171448	4.552243743091822e-003	2.359285764396191e-002
249.8780059814453	0.5401568412780762	4.533117637038231e-003	2.374341525137425e-002
250.0110015869141	0.5400099754333496	4.605932626873255e-003	2.39362008869648e-002
250.1439971923828	0.534802258014679	4.482197109609842e-003	2.351806685328484e-002
250.2769927978516	0.5349588394165039	4.452456720173359e-003	2.349409647285938e-002
250.4100036621094	0.5369163751602173	4.475955851376057e-003	2.366381883621216e-002
250.5420074462891	0.5344597697257996	4.488829057663679e-003	2.364559844136238e-002
250.6750030517578	0.5350567102432251	4.191012121737003e-003	2.36503928899765e-002
250.8079986572266	0.5355558395385742	4.496729467064142e-003	2.371464483439922e-002
250.9409942626953	0.5381399989128113	4.70753014087677e-003	2.376067824661732e-002
251.0740051269531	0.5399218797683716	4.565224051475525e-003	2.367436699569225e-002
251.2070007324219	0.5371512770652771	4.614818375557661e-003	2.396306023001671e-002
251.3390045166016	0.5340781211853027	4.508532118052244e-003	2.347779646515846e-002
251.4720001220703	0.5309666991233826	4.426818341016769e-003	2.324962988495827e-002
251.6049957275391	0.5282963514328003	4.555366467684507e-003	2.34173946082592e-002
251.7380065917969	0.5332659482955933	4.371761344373226e-003	2.335987240076065e-002
251.8710021972656	0.5325809717178345	4.478686489164829e-003	2.363025583326817e-002
252.0030059814453	0.5291179418563843	4.340591840445995e-003	2.341355942189694e-002
252.1360015869141	0.5340878963470459	4.424381535500288e-003	2.327167801558971e-002
252.2689971923828	0.5320526361465454	4.492925480008125e-003	2.36858744174242e-002
252.4019927978516	0.5324538350105286	4.466594662517309e-003	2.329564280807972e-002
252.5350036621094	0.5290005803108215	4.463279154151678e-003	2.324867062270641e-002
252.6679992675781	0.5297732949256897	4.473420325666666e-003	2.300234884023666e-002
252.8000030517578	0.5261644721031189	4.21464629471302e-003	2.323141694068909e-002
252.9329986572266	0.5237104296684265	4.433934111148119e-003	2.308285236358643e-002
253.0659942626953	0.5287657976150513	4.41424548625946e-003	2.317198924720287e-002
253.1990051269531	0.5306536555290222	4.344974644482136e-003	2.324962988495827e-002
253.3320007324219	0.5291570425033569	4.297262523323298e-003	2.337041683495045e-002
253.4649963378906	0.5255680084228516	4.365234635770321e-003	2.305026724934578e-002
253.5980072021484	0.5271227955818176	4.487463738769293e-003	2.295730821788311e-002
253.7310028076172	0.5246880650520325	4.389103502035141e-003	2.310873009264469e-002
253.8639984130859	0.5255875587463379	4.393488634377718e-003	2.299084886908531e-002
253.9969940185547	0.5269370079040527	4.33280086144805e-003	2.316144481301308e-002
254.1300048828125	0.5272107720375061	4.348870366811752e-003	2.328797429800034e-002
254.2630004882813	0.5245609879493713	4.511946346610785e-003	2.325825765728951e-002
254.39599609375	0.5260471105575562	4.380042664706707e-003	2.311256341636181e-002
254.5290069580078	0.5270445346832275	4.45401668548584e-003	2.323333360254765e-002
254.6620025634766	0.5248249173164368	4.356272984296084e-003	2.299276553094387e-002
254.7949981689453	0.5296657085418701	4.351402632892132e-003	2.33359057456255e-002
254.9279937744141	0.5244925022125244	4.412978421896696e-003	2.303684875369072e-002
255.0610046386719	0.5247369408607483	4.439490381628275e-003	2.27158460766077e-002
255.1940002441406	0.5249618291854858	4.290643148124218e-003	2.278387174010277e-002
255.3269958496094	0.5212764739990234	4.133359994739294e-003	2.249168418347836e-002
255.4600067138672	0.5238472819328308	4.393196199089289e-003	2.310393750667572e-002
255.5919952392578	0.5233682990074158	4.356564953923225e-003	2.285764925181866e-002
255.7250061035156	0.5246880650520325	4.552926868200302e-003	2.286435663700104e-002
255.8580017089844	0.5243654251098633	4.291616380214691e-003	2.285477519035339e-002
255.9909973144531	0.5263893604278565	4.261249676346779e-003	2.300043217837811e-002
256.1239929199219	0.5277878046035767	4.554976243525744e-003	2.330618724226952e-002
256.2560119628906	0.5208855867385864	4.467471968382597e-003	2.309722825884819e-002
256.3890075683594	0.5196835398674011	4.378288984298706e-003	2.288735471665859e-002
256.5230102539063	0.5195369720458984	4.49682679027319e-003	2.310297824442387e-002
256.656005859375	0.5256853699684143	4.340689163655043e-003	2.290843613445759e-002
256.7890014648438	0.5241405963897705	4.423504229635e-003	2.291035279631615e-002
256.9219970703125	0.5208464860916138	4.463864490389824e-003	2.325442247092724e-002
257.0549926757813	0.5228599309921265	4.483269993215799e-003	2.306080982089043e-002
257.18798828125	0.5174556970596314	4.39494987949729e-003	2.277620695531368e-002
257.3210144042969	0.5195369720458984	4.410249646753073e-003	2.312502264976502e-002
257.4530029296875	0.5256266593933106	4.270786885172129e-003	2.288735471665859e-002
257.5859985351563	0.5213351249694824	4.081340041011572e-003	2.278866246342659e-002
257.7200012207031	0.5171821713447571	4.464059602469206e-003	2.295634895563126e-002
257.8519897460938	0.5185598134994507	4.300085827708244e-003	2.260854840278626e-002
257.9849853515625	0.5175436735153198	4.403622820973396e-003	2.277716435492039e-002
258.1180114746094	0.5161857008934021	4.366014152765274e-003	2.284327708184719e-002
258.2510070800781	0.5153260827064514	4.260763060301542e-003	2.265165746212006e-002
258.3840026855469	0.5164299011230469	4.557903856039047e-003	2.295826561748982e-002
258.5169982910156	0.5178758502006531	4.261346999555826e-003	2.266411110758781e-002
258.6499938964844	0.5159121751785278	4.196555353701115e-003	2.267848141491413e-002
258.7829895019531	0.5153748989105225	4.38208831474185e-003	2.238824032247067e-002
258.9159851074219	0.5183936953544617	4.413757938891649e-003	2.301384881138802e-002
259.0490112304688	0.5145056247711182	4.23702085390687e-003	2.26928535848856e-002
259.1809997558594	0.517279863357544	4.299014806747437e-003	2.272830158472061e-002
259.3139953613281	0.515101432800293	4.321602638810873e-003	2.266027964651585e-002
259.4469909667969	0.5176804661750794	4.319265950471163e-003	2.258268371224403e-002
259.5799865722656	0.5184230208396912	4.28470503538847e-003	2.276375144720078e-002
259.7139892578125	0.5150721073150635	4.239550791680813e-003	2.25654412060976e-002
259.8469848632813	0.5172994136810303	4.146676510572434e-003	2.243134006857872e-002
259.9800109863281	0.5164592266082764	4.367182962596417e-003	2.289310470223427e-002
260.1130065917969	0.5116637349128723	4.343416541814804e-003	2.298988960683346e-002
260.2460021972656	0.5170356035232544	4.376827273517847e-003	2.273500710725784e-002
260.3789978027344	0.5163517594337463	4.230599850416184e-003	2.248402126133442e-002
260.5119934082031	0.5156190991401672	4.275361075997353e-003	2.281836420297623e-002
260.6449890136719	0.5139586329460144	4.335235804319382e-003	2.257885225117207e-002
260.7780151367188	0.5122593641281128	4.300280474126339e-003	2.263441309332848e-002
260.9100036621094	0.5131871104240418	4.227778874337673e-003	2.278578840196133e-002
261.0429992675781	0.5125523209571838	4.39290376380086e-003	2.241793088614941e-002
261.1759948730469	0.5115758776664734	4.363578744232655e-003	2.242942526936531e-002
261.3099975585938	0.5156190991401672	4.206962417811155e-003	2.235088869929314e-002
261.4429931640625	0.518305778503418	4.320141859352589e-003	2.270626649260521e-002
261.5759887695313	0.5141246914863586	4.405376967042685e-003	2.259513735771179e-002
261.7090148925781	0.5142223834991455	4.121280740946531e-003	2.236621268093586e-002
261.8420104980469	0.5141051411628723	4.450506996363401e-003	2.254724130034447e-002
261.9750061035156	0.5084224343299866	4.191206768155098e-003	2.230396121740341e-002
262.1080017089844	0.508168637752533	4.168550483882427e-003	2.215649001300335e-002
262.2409973144531	0.5095645785331726	4.257162567228079e-003	2.240069210529327e-002
262.3739929199219	0.5127671957015991	4.324816167354584e-003	2.250796742737293e-002
262.5069885253906	0.5081979036331177	4.30972408503294e-003	2.219000458717346e-002
262.6400146484375	0.5074073076248169	4.199862014502287e-003	2.244187705218792e-002
262.7730102539063	0.5114098787307739	4.183621611446142e-003	2.207510359585285e-002
262.906005859375	0.5138707756996155	4.292297642678022e-003	2.237866260111332e-002
263.0390014648438	0.5110486149787903	4.288988187909126e-003	2.208659239113331e-002
263.1719970703125	0.5111852884292603	4.253075458109379e-003	2.242176234722138e-002
263.3049926757813	0.513294517993927	4.258524626493454e-003	2.242176234722138e-002
263.43798828125	0.5129722952842712	4.265336785465479e-003	2.255873568356037e-002
263.5710144042969	0.5060311555862427	4.20560035854578e-003	2.198510617017746e-002
263.7040100097656	0.5045868754386902	4.322770982980728e-003	2.217276953160763e-002
263.8370056152344	0.5058359503746033	4.303201101720333e-003	2.1742919459939e-002
263.9700012207031	0.5040209293365479	4.321018233895302e-003	2.218617498874664e-002
264.1029968261719	0.5017477869987488	4.152022767812014e-003	2.17027198523283e-002
264.2369995117188	0.5017282366752625	4.178176168352366e-003	2.168549224734306e-002
264.3699951171875	0.5018258094787598	4.204919561743736e-003	2.200904116034508e-002
264.5029907226563	0.5040112137794495	4.352863878011704e-003	2.216989547014237e-002
264.635986328125	0.5034550428390503	4.239745438098908e-003	2.204542234539986e-002
264.7690124511719	0.4994845986366272	4.123434890061617e-003	2.178982086479664e-002
[truncated: 5,853 more rows]
