# Supplementary material for: Continuous-Flow Stable Sulfur Isotope Analysis of Organic and Inorganic Compounds by EA-MC-ICPMS
Source: Anal Chem. 2024 May 13;96(21):8510–7. doi: 10.1021/acs.analchem.4c00439 (PMC11140681; doi:10.1021/acs.analchem.4c00439)
Supplement: Supplementary file 2 — ac4c00439_si_002.zip [file ac4c00439_si_002.zip › Load_isotopic_data_from_file.R]

################################################################################
#
# < Continuous-flow Stable Sulfur Isotope Analysis
#   of Organic and Inorganic Compounds by EA-MC-ICPMS >
#
# by Axel Horst, Matthias Gehre, Marcus Fahle and Steffen Kümmel
#
# Supporting Information - R-scripts for isotopic ratio calculation
#
# - Function to load isotopic data -
#
################################################################################

###########################################
### Function to load data from txt file ###
###########################################

Load_isotopic_data_from_file <- function(file_name,
                                         lines_to_skip_in_input_file = 6) {
 
  # File_name stem
  file_stem <- unlist(strsplit(file_name,split=".",fixed=TRUE))[1]
  
  ## Load tabulated data (skip meta information) ##
  isotopic_data <- read.table(file=file_name, skip = lines_to_skip_in_input_file)
  
  # Test if time starts with zero
  if (isotopic_data[1,1] != 0) warning("Starting time is not zero!")
  
  ## Get isotopic species ##
  
  # Read Lines of file
  file_information <- readLines(con <- file(file_name))
  close(con)
  
  # Extract isotopic species from first line
  isotopic_species <- unlist(strsplit(file_information[1], "\t"))
  # Delete first entry ("Trace for Mass")
  isotopic_species <- isotopic_species[-1]
  
  # Remove file information to save memory
  rm(file_information, con)
  
  # Rename table columns (given that first column is always the time)
  names(isotopic_data) <- c("Time", isotopic_species)
  
  ## Convert data into zoo time series ##
  isotopic_data <- zoo(isotopic_data[,isotopic_species], isotopic_data[,"Time"])
  
  # Print on console name of file being processed
  print(paste("File loaded: ",file_name))
  
  # Return loaded data
  return(list(file_stem = file_stem,
              isotopic_data = isotopic_data,
              isotopic_species = isotopic_species))
}
