# Supplementary material for: Continuous-Flow Stable Sulfur Isotope Analysis of Organic and Inorganic Compounds by EA-MC-ICPMS
Source: Anal Chem. 2024 May 13;96(21):8510–7. doi: 10.1021/acs.analchem.4c00439 (PMC11140681; doi:10.1021/acs.analchem.4c00439)
Supplement: Supplementary file 2 — ac4c00439_si_002.zip [file ac4c00439_si_002.zip › Process_isotopic_data.R]

################################################################################
#
# < Continuous-flow Stable Sulfur Isotope Analysis
#   of Organic and Inorganic Compounds by EA-MC-ICPMS >
#
# by Axel Horst, Matthias Gehre, Marcus Fahle and Steffen Kümmel
#
# Supporting Information - R-scripts for isotopic ratio calculation
#
# - Main script to process data -
#
################################################################################

####################################
### Packages                     ###
####################################

## If you work within a VPN network, you may need to set proxy settings
## before installing new packages in R

# Sys.setenv(http_proxy="<Enter proxy address>")
# Sys.setenv(https_proxy="<Enter proxy address>")

## If you start the script for the first time, you need to install the zoo package
# install.packages("zoo")

## Load zoo package ##
library(zoo)

######################################
### Load Function to process data  ###
######################################

source("Derivation_of_isotopic_ratios.R")
source("Derivation_of_isotopic_ratios_for_one_parameter_set.R")
source("Evaluate_effects_of_parameter_changes.R")
source("Load_isotopic_data_from_file.R")

################################################
### Load and apply function to derive ratios ###
################################################

# Set working directory in which all txt files should be analysed (uncomment by removing #)
# setwd("C:/Temp/")

# Get all text files of the selected directory
txt_files_in_dir <- list.files(pattern = "\\.(txt|Txt|TXT)$")

# Parameter set used to calculate isotopic ratios
parameters_used <- list(reference_species = "32S", 
                        points_considered_to_calculate_slope = 11,
                        maximum_gap_in_time_steps_accepted_in_a_slope = 25,
                        minimum_duration_of_peak_in_secs = 30,
                        points_considered_to_calculate_mean_background = 10,
                        method_to_calculate_background = "median", # If not median, mean is used!
                        isotopic_species_to_derive_peak_window = "34S",
                        threshold_ascending_slope = 0.004,
                        threshold_descending_slope = -0.004, # Has to be negative, optional parameter,
                        name_of_result_folder = NA, # NA means that results are written in current working directory
                        lines_to_skip_in_input_file = 6
)

# Process all text files to calculate isotopic ratios
# A sensitivity test for one parameter can be conducted by defining parameter_to_vary and parameter_to_vary_values
# Note: When threshold_ascending_slope is the parameter to test, threshold_descending_slope is varied in the same way
for (file_name in txt_files_in_dir) {
  Derivation_of_isotopic_ratios(file_name = file_name,
                                parameters_used = parameters_used,
                                parameter_to_vary = NA, #"threshold_ascending_slope",
                                parameter_to_vary_values = NA #seq(0.003,0.004,by=0.001)
  )
}
